# Supplementary material for: Listeria monocytogenes infection in intestinal epithelial Caco-2 cells with exposure to progesterone and estradiol-17beta
Source: PLoS One. 2025 Mar 28;20(3):e0320631. doi: 10.1371/journal.pone.0320631 (PMC11952216; doi:10.1371/journal.pone.0320631)
Supplement: S1 Table — (XLSX) [file pone.0320631.s001.xlsx]

## Sheet: Fig 3 (CFU)
Tukey's multiple comparisons test	Mean Diff.	95.00% CI of diff.	Below threshold?	Summary	Adjusted P Value
0
Ctrl vs. Estradiol	8180	-35622 to 51982	No	ns	0.7101
Ctrl vs. Progesterone	14273	-22752 to 51299	No	ns	0.4414
Ctrl vs. Both E & P	10387	-47556 to 68329	No	ns	0.8528
Estradiol vs. Progesterone	6093	-20472 to 32659	No	ns	0.664
Estradiol vs. Both E & P	2207	-70251 to 74665	No	ns	0.9965
Progesterone vs. Both E & P	-3887	-66161 to 58387	No	ns	0.9856
1
Ctrl vs. Estradiol	-40500	-188978 to 107978	No	ns	0.6956
Ctrl vs. Progesterone	-6667	-173775 to 160442	No	ns	0.9979
Ctrl vs. Both E & P	-39900	-180618 to 100818	No	ns	0.6787
Estradiol vs. Progesterone	33833	-138512 to 206179	No	ns	0.8488
Estradiol vs. Both E & P	600	-152480 to 153680	No	ns	>0.9999
Progesterone vs. Both E & P	-33233	-202420 to 135954	No	ns	0.8439
2
Ctrl vs. Estradiol	4467	-212009 to 220942	No	ns	0.9997
Ctrl vs. Progesterone	34133	-153011 to 221277	No	ns	0.8721
Ctrl vs. Both E & P	73133	-110324 to 256591	No	ns	0.4437
Estradiol vs. Progesterone	29667	-180653 to 239987	No	ns	0.9271
Estradiol vs. Both E & P	68667	-140918 to 278252	No	ns	0.5523
Progesterone vs. Both E & P	39000	-124429 to 202429	No	ns	0.7705
3
Ctrl vs. Estradiol	-73333	-314954 to 168287	No	ns	0.529
Ctrl vs. Progesterone	53333	-180507 to 287173	No	ns	0.7835
Ctrl vs. Both E & P	46667	-275612 to 368945	No	ns	0.9198
Estradiol vs. Progesterone	126667	-61048 to 314382	No	ns	0.1397
Estradiol vs. Both E & P	120000	-244140 to 484140	No	ns	0.4197
Progesterone vs. Both E & P	-6667	-332725 to 319392	No	ns	0.9996
4
Ctrl vs. Estradiol	-46667	-380803 to 287470	No	ns	0.9078
Ctrl vs. Progesterone	56667	-132168 to 245502	No	ns	0.5503
Ctrl vs. Both E & P	23333	-168786 to 215453	No	ns	0.9558
Estradiol vs. Progesterone	103333	-281692 to 488359	No	ns	0.5145
Estradiol vs. Both E & P	70000	-269266 to 409266	No	ns	0.7614
Progesterone vs. Both E & P	-33333	-204032 to 137365	No	ns	0.8002
5
Ctrl vs. Estradiol	-8667	-278260 to 260927	No	ns	0.998
Ctrl vs. Progesterone	-11667	-195542 to 172209	No	ns	0.9902
Ctrl vs. Both E & P	18333	-94018 to 130685	No	ns	0.9012
Estradiol vs. Progesterone	-3000	-255510 to 249510	No	ns	>0.9999
Estradiol vs. Both E & P	27000	-254358 to 308358	No	ns	0.9451
Progesterone vs. Both E & P	30000	-159520 to 219520	No	ns	0.8621
6
Ctrl vs. Estradiol	1667	-181081 to 184415	No	ns	>0.9999
Ctrl vs. Progesterone	-27667	-204609 to 149275	No	ns	0.9062
Ctrl vs. Both E & P	5667	-170603 to 181936	No	ns	0.9988
Estradiol vs. Progesterone	-29333	-161994 to 103328	No	ns	0.7742
Estradiol vs. Both E & P	4000	-111964 to 119964	No	ns	0.9987
Progesterone vs. Both E & P	33333	-103696 to 170363	No	ns	0.7588
Test details	Mean 1	Mean 2	Mean Diff.	SE of diff.	N1	N2	q	DF
0
Ctrl vs. Estradiol	46243	38063	8180	7273	3	3	1.591	2.289
Ctrl vs. Progesterone	46243	31970	14273	8418	3	3	2.398	3.467
Ctrl vs. Both E & P	46243	35857	10387	13027	3	3	1.128	3.403
Estradiol vs. Progesterone	38063	31970	6093	5012	3	3	1.719	2.647
Estradiol vs. Both E & P	38063	35857	2207	11134	3	3	0.2803	2.119
Progesterone vs. Both E & P	31970	35857	-3887	11914	3	3	0.4614	2.694
1
Ctrl vs. Estradiol	139667	180167	-40500	35939	3	3	1.594	3.885
Ctrl vs. Progesterone	139667	146333	-6667	39194	3	3	0.2406	3.662
Ctrl vs. Both E & P	139667	179567	-39900	34407	3	3	1.64	3.963
Estradiol vs. Progesterone	180167	146333	33833	41930	3	3	1.141	3.924
Estradiol vs. Both E & P	180167	179567	600	37494	3	3	0.02263	3.977
Progesterone vs. Both E & P	146333	179567	-33233	40624	3	3	1.157	3.826
2
Ctrl vs. Estradiol	796133	791667	4467	52650	3	3	0.12	3.922
Ctrl vs. Progesterone	796133	762000	34133	45437	3	3	1.062	3.909
Ctrl vs. Both E & P	796133	723000	73133	43740	3	3	2.365	3.775
Estradiol vs. Progesterone	791667	762000	29667	49559	3	3	0.8466	3.694
Estradiol vs. Both E & P	791667	723000	68667	48008	3	3	2.023	3.512
Progesterone vs. Both E & P	762000	723000	39000	39967	3	3	1.38	3.964
3
Ctrl vs. Estradiol	1586667	1660000	-73333	48419	3	3	2.142	2.863
Ctrl vs. Progesterone	1586667	1533333	53333	56174	3	3	1.343	3.829
Ctrl vs. Both E & P	1586667	1540000	46667	75130	3	3	0.8784	3.622
Estradiol vs. Progesterone	1660000	1533333	126667	40961	3	3	4.373	3.242
Estradiol vs. Both E & P	1660000	1540000	120000	64550	3	3	2.629	2.458
Progesterone vs. Both E & P	1533333	1540000	-6667	70553	3	3	0.1336	3.2
4
Ctrl vs. Estradiol	2570000	2616667	-46667	71259	3	3	0.9262	3.13
Ctrl vs. Progesterone	2570000	2513333	56667	38873	3	3	2.062	2.972
Ctrl vs. Both E & P	2570000	2546667	23333	47022	3	3	0.7018	3.971
Estradiol vs. Progesterone	2616667	2513333	103333	64722	3	3	2.258	2.319
Estradiol vs. Both E & P	2616667	2546667	70000	69921	3	3	1.416	2.977
Progesterone vs. Both E & P	2513333	2546667	-33333	36362	3	3	1.296	3.124
5
Ctrl vs. Estradiol	2708333	2717000	-8667	52203	3	3	0.2348	2.735
Ctrl vs. Progesterone	2708333	2720000	-11667	40449	3	3	0.4079	3.284
Ctrl vs. Both E & P	2708333	2690000	18333	27131	3	3	0.9556	3.868
Estradiol vs. Progesterone	2717000	2720000	-3000	59068	3	3	0.07183	3.645
Estradiol vs. Both E & P	2717000	2690000	27000	50882	3	3	0.7504	2.515
Progesterone vs. Both E & P	2720000	2690000	30000	38730	3	3	1.095	2.941
6
Ctrl vs. Estradiol	2842333	2840667	1667	37379	3	3	0.06306	2.945
Ctrl vs. Progesterone	2842333	2870000	-27667	41834	3	3	0.9353	3.716
Ctrl vs. Both E & P	2842333	2836667	5667	39932	3	3	0.2007	3.447
Estradiol vs. Progesterone	2840667	2870000	-29333	30229	3	3	1.372	3.481
Estradiol vs. Both E & P	2840667	2836667	4000	27536	3	3	0.2054	3.746
Progesterone vs. Both E & P	2870000	2836667	33333	33333	3	3	1.414	3.923

## Sheet: Fig 4 (TEER)
Within each row, compare columns (simple effects within rows)
Number of families	7
Number of comparisons per family	120
Alpha	0.05
Tukey's multiple comparisons test	Mean Diff.	95.00% CI of diff.	Below threshold?	Summary	Adjusted P Value
0
None ctrl vs. None Lm	-22.2	-139.6 to 95.24	No	ns	0.9841
None ctrl vs. P4 ctrl	-5.6	-182.4 to 171.2	No	ns	>0.9999
None ctrl vs. P4 Lm	18.4	-119.4 to 156.2	No	ns	0.9991
None ctrl vs. E2 ctrl	-16.8	-279.4 to 245.8	No	ns	>0.9999
None ctrl vs. E2 Lm	-50.8	-344.9 to 243.3	No	ns	0.9918
None ctrl vs. P4+ E2 ctrl	-2.8	-209.5 to 203.9	No	ns	>0.9999
None ctrl vs. P4+ E2 Lm	-42.6	-135.5 to 50.35	No	ns	0.4511
None ctrl vs. None ctrl (no cells)	203.4	-386.6 to 793.4	No	ns	0.7097
None ctrl vs. None Lm (no cells)	198.2	-393.2 to 789.6	No	ns	0.7333
None ctrl vs. P4 ctrl (no cells)	196.2	-424.3 to 816.7	No	ns	0.7792
None ctrl vs. P4 Lm (no cells)	214.2	-347.7 to 776.1	No	ns	0.6205
None ctrl vs. E2 ctrl (no cells)	184.4	-429.5 to 798.3	No	ns	0.8161
None ctrl vs. E2 Lm (no cells)	190.4	-367.5 to 748.3	No	ns	0.7182
None ctrl vs. P4+ E2 ctrl (no cells)	214.4	-353.2 to 782.0	No	ns	0.6289
None ctrl vs. P4+ E2 Lm (no cells)	201.2	-367.8 to 770.2	No	ns	0.6879
None Lm vs. P4 ctrl	16.6	-208.2 to 241.4	No	ns	>0.9999
None Lm vs. P4 Lm	40.6	-97.66 to 178.9	No	ns	0.8313
None Lm vs. E2 ctrl	5.4	-243.0 to 253.8	No	ns	>0.9999
None Lm vs. E2 Lm	-28.6	-289.9 to 232.7	No	ns	0.9999
None Lm vs. P4+ E2 ctrl	19.4	-183.4 to 222.2	No	ns	>0.9999
None Lm vs. P4+ E2 Lm	-20.4	-196.5 to 155.7	No	ns	0.9998
None Lm vs. None ctrl (no cells)	225.6	-327.4 to 778.6	No	ns	0.5579
None Lm vs. None Lm (no cells)	220.4	-349.7 to 790.5	No	ns	0.6077
None Lm vs. P4 ctrl (no cells)	218.4	-362.7 to 799.5	No	ns	0.6336
None Lm vs. P4 Lm (no cells)	236.4	-297.3 to 770.1	No	ns	0.4819
None Lm vs. E2 ctrl (no cells)	206.6	-366.7 to 779.9	No	ns	0.6713
None Lm vs. E2 Lm (no cells)	212.6	-320.4 to 745.6	No	ns	0.5788
None Lm vs. P4+ E2 ctrl (no cells)	236.6	-284.6 to 757.8	No	ns	0.4598
None Lm vs. P4+ E2 Lm (no cells)	223.4	-320.2 to 767.0	No	ns	0.551
P4 ctrl vs. P4 Lm	24	-99.47 to 147.5	No	ns	0.9808
P4 ctrl vs. E2 ctrl	-11.2	-170.2 to 147.8	No	ns	>0.9999
P4 ctrl vs. E2 Lm	-45.2	-378.1 to 287.7	No	ns	0.9989
P4 ctrl vs. P4+ E2 ctrl	2.8	-237.8 to 243.4	No	ns	>0.9999
P4 ctrl vs. P4+ E2 Lm	-37	-279.1 to 205.1	No	ns	0.9969
P4 ctrl vs. None ctrl (no cells)	209	-262.4 to 680.4	No	ns	0.4811
P4 ctrl vs. None Lm (no cells)	203.8	-273.9 to 681.5	No	ns	0.5164
P4 ctrl vs. P4 ctrl (no cells)	201.8	-305.4 to 709.0	No	ns	0.5812
P4 ctrl vs. P4 Lm (no cells)	219.8	-226.2 to 665.8	No	ns	0.3879
P4 ctrl vs. E2 ctrl (no cells)	190	-306.8 to 686.8	No	ns	0.6176
P4 ctrl vs. E2 Lm (no cells)	196	-247.6 to 639.6	No	ns	0.4843
P4 ctrl vs. P4+ E2 ctrl (no cells)	220	-238.9 to 678.9	No	ns	0.4116
P4 ctrl vs. P4+ E2 Lm (no cells)	206.8	-236.5 to 650.1	No	ns	0.4355
P4 Lm vs. E2 ctrl	-35.2	-179.9 to 109.5	No	ns	0.9274
P4 Lm vs. E2 Lm	-69.2	-316.7 to 178.3	No	ns	0.8614
P4 Lm vs. P4+ E2 ctrl	-21.2	-194.8 to 152.4	No	ns	0.9996
P4 Lm vs. P4+ E2 Lm	-61	-279.9 to 157.9	No	ns	0.8634
P4 Lm vs. None ctrl (no cells)	185	-306.3 to 676.3	No	ns	0.6318
P4 Lm vs. None Lm (no cells)	179.8	-328.9 to 688.5	No	ns	0.6883
P4 Lm vs. P4 ctrl (no cells)	177.8	-351.1 to 706.7	No	ns	0.7308
P4 Lm vs. P4 Lm (no cells)	195.8	-275.6 to 667.2	No	ns	0.5413
P4 Lm vs. E2 ctrl (no cells)	166	-351.6 to 683.6	No	ns	0.7683
P4 Lm vs. E2 Lm (no cells)	172	-299.1 to 643.1	No	ns	0.6595
P4 Lm vs. P4+ E2 ctrl (no cells)	196	-271.9 to 663.9	No	ns	0.5333
P4 Lm vs. P4+ E2 Lm (no cells)	182.8	-292.8 to 658.4	No	ns	0.613
E2 ctrl vs. E2 Lm	-34	-388.0 to 320.0	No	ns	>0.9999
E2 ctrl vs. P4+ E2 ctrl	14	-180.8 to 208.8	No	ns	>0.9999
E2 ctrl vs. P4+ E2 Lm	-25.8	-375.9 to 324.3	No	ns	>0.9999
E2 ctrl vs. None ctrl (no cells)	220.2	-133.9 to 574.3	No	ns	0.2193
E2 ctrl vs. None Lm (no cells)	215	-157.7 to 587.7	No	ns	0.2673
E2 ctrl vs. P4 ctrl (no cells)	213	-182.7 to 608.7	No	ns	0.3172
E2 ctrl vs. P4 Lm (no cells)	231	-103.0 to 565.0	No	ns	0.1626
E2 ctrl vs. E2 ctrl (no cells)	201.2	-182.6 to 585.0	No	ns	0.3377
E2 ctrl vs. E2 Lm (no cells)	207.2	-127.2 to 541.6	No	ns	0.2215
E2 ctrl vs. P4+ E2 ctrl (no cells)	231.2	-104.4 to 566.8	No	ns	0.1645
E2 ctrl vs. P4+ E2 Lm (no cells)	218	-119.3 to 555.3	No	ns	0.1972
E2 Lm vs. P4+ E2 ctrl	48	-329.1 to 425.1	No	ns	0.9994
E2 Lm vs. P4+ E2 Lm	8.2	-300.9 to 317.3	No	ns	>0.9999
E2 Lm vs. None ctrl (no cells)	254.2	-413.1 to 921.5	No	ns	0.6212
E2 Lm vs. None Lm (no cells)	249	-465.5 to 963.5	No	ns	0.7004
E2 Lm vs. P4 ctrl (no cells)	247	-460.2 to 954.2	No	ns	0.6985
E2 Lm vs. P4 Lm (no cells)	265	-401.4 to 931.4	No	ns	0.5816
E2 Lm vs. E2 ctrl (no cells)	235.2	-453.4 to 923.8	No	ns	0.7175
E2 Lm vs. E2 Lm (no cells)	241.2	-431.0 to 913.4	No	ns	0.6751
E2 Lm vs. P4+ E2 ctrl (no cells)	265.2	-369.6 to 900.0	No	ns	0.5358
E2 Lm vs. P4+ E2 Lm (no cells)	252	-413.9 to 917.9	No	ns	0.6273
P4+ E2 ctrl vs. P4+ E2 Lm	-39.8	-333.1 to 253.5	No	ns	0.9989
P4+ E2 ctrl vs. None ctrl (no cells)	206.2	-280.2 to 692.6	No	ns	0.5222
P4+ E2 ctrl vs. None Lm (no cells)	201	-273.5 to 675.5	No	ns	0.5229
P4+ E2 ctrl vs. P4 ctrl (no cells)	199	-320.9 to 718.9	No	ns	0.6168
P4+ E2 ctrl vs. P4 Lm (no cells)	217	-234.5 to 668.5	No	ns	0.4094
P4+ E2 ctrl vs. E2 ctrl (no cells)	187.2	-330.1 to 704.5	No	ns	0.6675
P4+ E2 ctrl vs. E2 Lm (no cells)	193.2	-251.6 to 638.0	No	ns	0.4999
P4+ E2 ctrl vs. P4+ E2 ctrl (no cells)	217.2	-248.3 to 682.7	No	ns	0.4351
P4+ E2 ctrl vs. P4+ E2 Lm (no cells)	204	-265.3 to 673.3	No	ns	0.4992
P4+ E2 Lm vs. None ctrl (no cells)	246	-428.5 to 920.5	No	ns	0.6605
P4+ E2 Lm vs. None Lm (no cells)	240.8	-435.6 to 917.2	No	ns	0.6819
P4+ E2 Lm vs. P4 ctrl (no cells)	238.8	-464.5 to 942.1	No	ns	0.7225
P4+ E2 Lm vs. P4 Lm (no cells)	256.8	-390.3 to 903.9	No	ns	0.5835
P4+ E2 Lm vs. E2 ctrl (no cells)	227	-469.4 to 923.4	No	ns	0.7558
P4+ E2 Lm vs. E2 Lm (no cells)	233	-410.2 to 876.2	No	ns	0.6667
P4+ E2 Lm vs. P4+ E2 ctrl (no cells)	257	-394.9 to 908.9	No	ns	0.5896
P4+ E2 Lm vs. P4+ E2 Lm (no cells)	243.8	-408.9 to 896.5	No	ns	0.6391
None ctrl (no cells) vs. None Lm (no cells)	-5.2	-124.6 to 114.2	No	ns	>0.9999
None ctrl (no cells) vs. P4 ctrl (no cells)	-7.2	-63.11 to 48.71	No	ns	0.9994
None ctrl (no cells) vs. P4 Lm (no cells)	10.8	-57.04 to 78.64	No	ns	0.9957
None ctrl (no cells) vs. E2 ctrl (no cells)	-19	-61.31 to 23.31	No	ns	0.4695
None ctrl (no cells) vs. E2 Lm (no cells)	-13	-104.9 to 78.87	No	ns	0.9984
None ctrl (no cells) vs. P4+ E2 ctrl (no cells)	11	-43.95 to 65.95	No	ns	0.9766
None ctrl (no cells) vs. P4+ E2 Lm (no cells)	-2.2	-62.95 to 58.55	No	ns	>0.9999
None Lm (no cells) vs. P4 ctrl (no cells)	-2	-124.3 to 120.3	No	ns	>0.9999
None Lm (no cells) vs. P4 Lm (no cells)	16	-46.37 to 78.37	No	ns	0.9056
None Lm (no cells) vs. E2 ctrl (no cells)	-13.8	-155.6 to 128.0	No	ns	>0.9999
None Lm (no cells) vs. E2 Lm (no cells)	-7.8	-52.91 to 37.31	No	ns	0.9917
None Lm (no cells) vs. P4+ E2 ctrl (no cells)	16.2	-141.5 to 173.9	No	ns	>0.9999
None Lm (no cells) vs. P4+ E2 Lm (no cells)	3	-82.62 to 88.62	No	ns	>0.9999
P4 ctrl (no cells) vs. P4 Lm (no cells)	18	-72.13 to 108.1	No	ns	0.977
P4 ctrl (no cells) vs. E2 ctrl (no cells)	-11.8	-45.08 to 21.48	No	ns	0.6854
P4 ctrl (no cells) vs. E2 Lm (no cells)	-5.8	-114.4 to 102.8	No	ns	>0.9999
P4 ctrl (no cells) vs. P4+ E2 ctrl (no cells)	18.2	-62.71 to 99.11	No	ns	0.9524
P4 ctrl (no cells) vs. P4+ E2 Lm (no cells)	5	-85.21 to 95.21	No	ns	>0.9999
P4 Lm (no cells) vs. E2 ctrl (no cells)	-29.8	-128.5 to 68.89	No	ns	0.8126
P4 Lm (no cells) vs. E2 Lm (no cells)	-23.8	-48.15 to 0.5533	No	ns	0.0541
P4 Lm (no cells) vs. P4+ E2 ctrl (no cells)	0.2	-100.8 to 101.2	No	ns	>0.9999
P4 Lm (no cells) vs. P4+ E2 Lm (no cells)	-13	-54.43 to 28.43	No	ns	0.785
E2 ctrl (no cells) vs. E2 Lm (no cells)	6	-115.0 to 127.0	No	ns	>0.9999
E2 ctrl (no cells) vs. P4+ E2 ctrl (no cells)	30	-34.29 to 94.29	No	ns	0.4351
E2 ctrl (no cells) vs. P4+ E2 Lm (no cells)	16.8	-72.47 to 106.1	No	ns	0.9846
E2 Lm (no cells) vs. P4+ E2 ctrl (no cells)	24	-99.38 to 147.4	No	ns	0.9807
E2 Lm (no cells) vs. P4+ E2 Lm (no cells)	10.8	-46.71 to 68.31	No	ns	0.9848
P4+ E2 ctrl (no cells) vs. P4+ E2 Lm (no cells)	-13.2	-117.7 to 91.26	No	ns	0.9995
1
None ctrl vs. None Lm	7	-123.9 to 137.9	No	ns	>0.9999
None ctrl vs. P4 ctrl	29	-138.3 to 196.3	No	ns	0.9916
None ctrl vs. P4 Lm	50.2	-153.5 to 253.9	No	ns	0.9225
None ctrl vs. E2 ctrl	6.2	-220.7 to 233.1	No	ns	>0.9999
None ctrl vs. E2 Lm	5.8	-254.4 to 266.0	No	ns	>0.9999
None ctrl vs. P4+ E2 ctrl	16.8	-211.8 to 245.4	No	ns	>0.9999
None ctrl vs. P4+ E2 Lm	-16.2	-96.35 to 63.95	No	ns	0.9751
None ctrl vs. None ctrl (no cells)	191.2	-440.6 to 823.0	No	ns	0.8109
None ctrl vs. None Lm (no cells)	197.4	-420.5 to 815.3	No	ns	0.7714
None ctrl vs. P4 ctrl (no cells)	207.6	-435.0 to 850.2	No	ns	0.7627
None ctrl vs. P4 Lm (no cells)	198.2	-447.7 to 844.1	No	ns	0.8012
None ctrl vs. E2 ctrl (no cells)	193.2	-458.9 to 845.3	No	ns	0.8255
None ctrl vs. E2 Lm (no cells)	192.4	-395.7 to 780.5	No	ns	0.7529
None ctrl vs. P4+ E2 ctrl (no cells)	192.4	-420.2 to 805.0	No	ns	0.7843
None ctrl vs. P4+ E2 Lm (no cells)	201.4	-379.4 to 782.2	No	ns	0.7047
None Lm vs. P4 ctrl	22	-67.93 to 111.9	No	ns	0.9253
None Lm vs. P4 Lm	43.2	-52.63 to 139.0	No	ns	0.466
None Lm vs. E2 ctrl	-0.8	-125.1 to 123.5	No	ns	>0.9999
None Lm vs. E2 Lm	-1.2	-185.1 to 182.7	No	ns	>0.9999
None Lm vs. P4+ E2 ctrl	9.8	-156.3 to 175.9	No	ns	>0.9999
None Lm vs. P4+ E2 Lm	-23.2	-145.1 to 98.73	No	ns	0.9834
None Lm vs. None ctrl (no cells)	184.2	-325.8 to 694.2	No	ns	0.6693
None Lm vs. None Lm (no cells)	190.4	-321.9 to 702.7	No	ns	0.6436
None Lm vs. P4 ctrl (no cells)	200.6	-324.5 to 725.7	No	ns	0.6187
None Lm vs. P4 Lm (no cells)	191.2	-341.5 to 723.9	No	ns	0.6747
None Lm vs. E2 ctrl (no cells)	186.2	-343.4 to 715.8	No	ns	0.6928
None Lm vs. E2 Lm (no cells)	185.4	-293.4 to 664.2	No	ns	0.6063
None Lm vs. P4+ E2 ctrl (no cells)	185.4	-302.6 to 673.4	No	ns	0.6237
None Lm vs. P4+ E2 Lm (no cells)	194.4	-271.4 to 660.2	No	ns	0.5368
P4 ctrl vs. P4 Lm	21.2	-82.20 to 124.6	No	ns	0.9728
P4 ctrl vs. E2 ctrl	-22.8	-132.8 to 87.20	No	ns	0.9708
P4 ctrl vs. E2 Lm	-23.2	-183.9 to 137.5	No	ns	0.9981
P4 ctrl vs. P4+ E2 ctrl	-12.2	-191.1 to 166.7	No	ns	>0.9999
P4 ctrl vs. P4+ E2 Lm	-45.2	-211.0 to 120.6	No	ns	0.8755
P4 ctrl vs. None ctrl (no cells)	162.2	-345.0 to 669.4	No	ns	0.7706
P4 ctrl vs. None Lm (no cells)	168.4	-346.9 to 683.7	No	ns	0.7537
P4 ctrl vs. P4 ctrl (no cells)	178.6	-355.4 to 712.6	No	ns	0.735
P4 ctrl vs. P4 Lm (no cells)	169.2	-358.6 to 697.0	No	ns	0.7687
P4 ctrl vs. E2 ctrl (no cells)	164.2	-362.9 to 691.3	No	ns	0.7903
P4 ctrl vs. E2 Lm (no cells)	163.4	-312.8 to 639.6	No	ns	0.7136
P4 ctrl vs. P4+ E2 ctrl (no cells)	163.4	-324.9 to 651.7	No	ns	0.7345
P4 ctrl vs. P4+ E2 Lm (no cells)	172.4	-291.6 to 636.4	No	ns	0.6439
P4 Lm vs. E2 ctrl	-44	-115.2 to 27.25	No	ns	0.2235
P4 Lm vs. E2 Lm	-44.4	-158.2 to 69.38	No	ns	0.5991
P4 Lm vs. P4+ E2 ctrl	-33.4	-153.9 to 87.15	No	ns	0.8666
P4 Lm vs. P4+ E2 Lm	-66.4	-231.7 to 98.94	No	ns	0.5725
P4 Lm vs. None ctrl (no cells)	141	-329.1 to 611.1	No	ns	0.8171
P4 Lm vs. None Lm (no cells)	147.2	-346.2 to 640.6	No	ns	0.8207
P4 Lm vs. P4 ctrl (no cells)	157.4	-336.8 to 651.6	No	ns	0.7738
P4 Lm vs. P4 Lm (no cells)	148	-358.3 to 654.3	No	ns	0.8342
P4 Lm vs. E2 ctrl (no cells)	143	-348.7 to 634.7	No	ns	0.8375
P4 Lm vs. E2 Lm (no cells)	142.2	-309.8 to 594.2	No	ns	0.783
P4 Lm vs. P4+ E2 ctrl (no cells)	142.2	-315.2 to 599.6	No	ns	0.7917
P4 Lm vs. P4+ E2 Lm (no cells)	151.2	-289.0 to 591.4	No	ns	0.7128
E2 ctrl vs. E2 Lm	-0.4	-166.0 to 165.2	No	ns	>0.9999
E2 ctrl vs. P4+ E2 ctrl	10.6	-88.78 to 110.0	No	ns	>0.9999
E2 ctrl vs. P4+ E2 Lm	-22.4	-230.1 to 185.3	No	ns	0.9999
E2 ctrl vs. None ctrl (no cells)	185	-247.0 to 617.0	No	ns	0.5129
E2 ctrl vs. None Lm (no cells)	191.2	-252.5 to 634.9	No	ns	0.5071
E2 ctrl vs. P4 ctrl (no cells)	201.4	-255.0 to 657.8	No	ns	0.4854
E2 ctrl vs. P4 Lm (no cells)	192	-267.9 to 651.9	No	ns	0.5364
E2 ctrl vs. E2 ctrl (no cells)	187	-268.3 to 642.3	No	ns	0.5517
E2 ctrl vs. E2 Lm (no cells)	186.2	-215.4 to 587.8	No	ns	0.4408
E2 ctrl vs. P4+ E2 ctrl (no cells)	186.2	-242.0 to 614.4	No	ns	0.4988
E2 ctrl vs. P4+ E2 Lm (no cells)	195.2	-200.7 to 591.1	No	ns	0.3875
E2 Lm vs. P4+ E2 ctrl	11	-188.3 to 210.3	No	ns	>0.9999
E2 Lm vs. P4+ E2 Lm	-22	-226.6 to 182.6	No	ns	>0.9999
E2 Lm vs. None ctrl (no cells)	185.4	-342.3 to 713.1	No	ns	0.6935
E2 Lm vs. None Lm (no cells)	191.6	-383.0 to 766.2	No	ns	0.7375
E2 Lm vs. P4 ctrl (no cells)	201.8	-361.5 to 765.1	No	ns	0.6765
E2 Lm vs. P4 Lm (no cells)	192.4	-383.3 to 768.1	No	ns	0.7357
E2 Lm vs. E2 ctrl (no cells)	187.4	-360.6 to 735.4	No	ns	0.7165
E2 Lm vs. E2 Lm (no cells)	186.6	-341.2 to 714.4	No	ns	0.688
E2 Lm vs. P4+ E2 ctrl (no cells)	186.6	-326.3 to 699.5	No	ns	0.6628
E2 Lm vs. P4+ E2 Lm (no cells)	195.6	-316.3 to 707.5	No	ns	0.6185
P4+ E2 ctrl vs. P4+ E2 Lm	-33	-231.1 to 165.1	No	ns	0.9938
P4+ E2 ctrl vs. None ctrl (no cells)	174.4	-305.5 to 654.3	No	ns	0.6639
P4+ E2 ctrl vs. None Lm (no cells)	180.6	-303.5 to 664.7	No	ns	0.6403
P4+ E2 ctrl vs. P4 ctrl (no cells)	190.8	-305.5 to 687.1	No	ns	0.6128
P4+ E2 ctrl vs. P4 Lm (no cells)	181.4	-328.6 to 691.4	No	ns	0.6828
P4+ E2 ctrl vs. E2 ctrl (no cells)	176.4	-329.7 to 682.5	No	ns	0.7004
P4+ E2 ctrl vs. E2 Lm (no cells)	175.6	-268.7 to 619.9	No	ns	0.5872
P4+ E2 ctrl vs. P4+ E2 ctrl (no cells)	175.6	-313.5 to 664.7	No	ns	0.6745
P4+ E2 ctrl vs. P4+ E2 Lm (no cells)	184.6	-263.3 to 632.5	No	ns	0.5484
P4+ E2 Lm vs. None ctrl (no cells)	207.4	-413.3 to 828.1	No	ns	0.7358
P4+ E2 Lm vs. None Lm (no cells)	213.6	-409.6 to 836.8	No	ns	0.7147
P4+ E2 Lm vs. P4 ctrl (no cells)	223.8	-410.7 to 858.3	No	ns	0.6901
P4+ E2 Lm vs. P4 Lm (no cells)	214.4	-432.7 to 861.5	No	ns	0.7427
P4+ E2 Lm vs. E2 ctrl (no cells)	209.4	-432.4 to 851.2	No	ns	0.7549
P4+ E2 Lm vs. E2 Lm (no cells)	208.6	-380.8 to 798.0	No	ns	0.6871
P4+ E2 Lm vs. P4+ E2 ctrl (no cells)	208.6	-394.9 to 812.1	No	ns	0.7074
P4+ E2 Lm vs. P4+ E2 Lm (no cells)	217.6	-362.8 to 798.0	No	ns	0.6357
None ctrl (no cells) vs. None Lm (no cells)	6.2	-144.2 to 156.6	No	ns	>0.9999
None ctrl (no cells) vs. P4 ctrl (no cells)	16.4	-63.41 to 96.21	No	ns	0.9724
None ctrl (no cells) vs. P4 Lm (no cells)	7	-94.03 to 108.0	No	ns	>0.9999
None ctrl (no cells) vs. E2 ctrl (no cells)	2	-29.21 to 33.21	No	ns	>0.9999
None ctrl (no cells) vs. E2 Lm (no cells)	1.2	-118.7 to 121.1	No	ns	>0.9999
None ctrl (no cells) vs. P4+ E2 ctrl (no cells)	1.2	-94.41 to 96.81	No	ns	>0.9999
None ctrl (no cells) vs. P4+ E2 Lm (no cells)	10.2	-83.20 to 103.6	No	ns	0.9999
None Lm (no cells) vs. P4 ctrl (no cells)	10.2	-107.8 to 128.2	No	ns	>0.9999
None Lm (no cells) vs. P4 Lm (no cells)	0.8	-78.13 to 79.73	No	ns	>0.9999
None Lm (no cells) vs. E2 ctrl (no cells)	-4.2	-164.1 to 155.7	No	ns	>0.9999
None Lm (no cells) vs. E2 Lm (no cells)	-5	-63.86 to 53.86	No	ns	>0.9999
None Lm (no cells) vs. P4+ E2 ctrl (no cells)	-5	-196.9 to 186.9	No	ns	>0.9999
None Lm (no cells) vs. P4+ E2 Lm (no cells)	4	-84.48 to 92.48	No	ns	>0.9999
P4 ctrl (no cells) vs. P4 Lm (no cells)	-9.4	-112.7 to 93.87	No	ns	>0.9999
P4 ctrl (no cells) vs. E2 ctrl (no cells)	-14.4	-97.60 to 68.80	No	ns	0.9917
P4 ctrl (no cells) vs. E2 Lm (no cells)	-15.2	-132.1 to 101.7	No	ns	0.9993
P4 ctrl (no cells) vs. P4+ E2 ctrl (no cells)	-15.2	-142.2 to 111.8	No	ns	0.9997
P4 ctrl (no cells) vs. P4+ E2 Lm (no cells)	-6.2	-108.0 to 95.62	No	ns	>0.9999
P4 Lm (no cells) vs. E2 ctrl (no cells)	-5	-106.6 to 96.58	No	ns	>0.9999
P4 Lm (no cells) vs. E2 Lm (no cells)	-5.8	-82.27 to 70.67	No	ns	>0.9999
P4 Lm (no cells) vs. P4+ E2 ctrl (no cells)	-5.8	-147.9 to 136.3	No	ns	>0.9999
P4 Lm (no cells) vs. P4+ E2 Lm (no cells)	3.2	-65.43 to 71.83	No	ns	>0.9999
E2 ctrl (no cells) vs. E2 Lm (no cells)	-0.8	-138.8 to 137.2	No	ns	>0.9999
E2 ctrl (no cells) vs. P4+ E2 ctrl (no cells)	-0.8	-83.23 to 81.63	No	ns	>0.9999
E2 ctrl (no cells) vs. P4+ E2 Lm (no cells)	8.2	-96.91 to 113.3	No	ns	>0.9999
E2 Lm (no cells) vs. P4+ E2 ctrl (no cells)	0	-172.0 to 172.0	No	ns	>0.9999
E2 Lm (no cells) vs. P4+ E2 Lm (no cells)	9	-50.12 to 68.12	No	ns	0.997
P4+ E2 ctrl (no cells) vs. P4+ E2 Lm (no cells)	9	-108.0 to 126.0	No	ns	>0.9999
2
None ctrl vs. None Lm	-20.2	-108.9 to 68.51	No	ns	0.949
None ctrl vs. P4 ctrl	-4.2	-93.63 to 85.23	No	ns	>0.9999
None ctrl vs. P4 Lm	42.8	-118.5 to 204.1	No	ns	0.8896
None ctrl vs. E2 ctrl	-18.2	-118.5 to 82.09	No	ns	0.9881
None ctrl vs. E2 Lm	-13.2	-107.5 to 81.09	No	ns	0.9986
None ctrl vs. P4+ E2 ctrl	-6.2	-126.9 to 114.5	No	ns	>0.9999
None ctrl vs. P4+ E2 Lm	-17.6	-82.30 to 47.10	No	ns	0.8767
None ctrl vs. None ctrl (no cells)	149.4	-396.5 to 695.3	No	ns	0.8735
None ctrl vs. None Lm (no cells)	183.8	-356.2 to 723.8	No	ns	0.7205
None ctrl vs. P4 ctrl (no cells)	168.4	-386.9 to 723.7	No	ns	0.8095
None ctrl vs. P4 Lm (no cells)	156.8	-429.2 to 742.8	No	ns	0.8854
None ctrl vs. E2 ctrl (no cells)	162.4	-389.9 to 714.7	No	ns	0.8304
None ctrl vs. E2 Lm (no cells)	182.6	-329.7 to 694.9	No	ns	0.681
None ctrl vs. P4+ E2 ctrl (no cells)	150.8	-347.0 to 648.6	No	ns	0.8102
None ctrl vs. P4+ E2 Lm (no cells)	172.6	-318.4 to 663.6	No	ns	0.693
None Lm vs. P4 ctrl	16	-62.03 to 94.03	No	ns	0.9727
None Lm vs. P4 Lm	63	-74.81 to 200.8	No	ns	0.4534
None Lm vs. E2 ctrl	2	-143.4 to 147.4	No	ns	>0.9999
None Lm vs. E2 Lm	7	-115.1 to 129.1	No	ns	>0.9999
None Lm vs. P4+ E2 ctrl	14	-140.5 to 168.5	No	ns	>0.9999
None Lm vs. P4+ E2 Lm	2.6	-104.1 to 109.3	No	ns	>0.9999
None Lm vs. None ctrl (no cells)	169.6	-349.8 to 689.0	No	ns	0.7543
None Lm vs. None Lm (no cells)	204	-314.6 to 722.6	No	ns	0.5917
None Lm vs. P4 ctrl (no cells)	188.6	-329.5 to 706.7	No	ns	0.6623
None Lm vs. P4 Lm (no cells)	177	-382.5 to 736.5	No	ns	0.7789
None Lm vs. E2 ctrl (no cells)	182.6	-333.7 to 698.9	No	ns	0.6878
None Lm vs. E2 Lm (no cells)	202.8	-288.1 to 693.7	No	ns	0.5462
None Lm vs. P4+ E2 ctrl (no cells)	171	-286.1 to 628.1	No	ns	0.6377
None Lm vs. P4+ E2 Lm (no cells)	192.8	-278.0 to 663.6	No	ns	0.5543
P4 ctrl vs. P4 Lm	47	-35.33 to 129.3	No	ns	0.2744
P4 ctrl vs. E2 ctrl	-14	-102.0 to 74.04	No	ns	0.9957
P4 ctrl vs. E2 Lm	-9	-116.1 to 98.10	No	ns	>0.9999
P4 ctrl vs. P4+ E2 ctrl	-2	-124.0 to 120.0	No	ns	>0.9999
P4 ctrl vs. P4+ E2 Lm	-13.4	-138.8 to 112.0	No	ns	>0.9999
P4 ctrl vs. None ctrl (no cells)	153.6	-315.5 to 622.7	No	ns	0.7521
P4 ctrl vs. None Lm (no cells)	188	-290.5 to 666.5	No	ns	0.5927
P4 ctrl vs. P4 ctrl (no cells)	172.6	-305.4 to 650.6	No	ns	0.6694
P4 ctrl vs. P4 Lm (no cells)	161	-352.5 to 674.5	No	ns	0.7855
P4 ctrl vs. E2 ctrl (no cells)	166.6	-306.1 to 639.3	No	ns	0.6908
P4 ctrl vs. E2 Lm (no cells)	186.8	-256.7 to 630.3	No	ns	0.5283
P4 ctrl vs. P4+ E2 ctrl (no cells)	155	-262.9 to 572.9	No	ns	0.6454
P4 ctrl vs. P4+ E2 Lm (no cells)	176.8	-244.9 to 598.5	No	ns	0.5326
P4 Lm vs. E2 ctrl	-61	-179.6 to 57.57	No	ns	0.3525
P4 Lm vs. E2 Lm	-56	-207.8 to 95.76	No	ns	0.6501
P4 Lm vs. P4+ E2 ctrl	-49	-176.8 to 78.78	No	ns	0.6151
P4 Lm vs. P4+ E2 Lm	-60.4	-265.8 to 145.0	No	ns	0.8304
P4 Lm vs. None ctrl (no cells)	106.6	-291.4 to 504.6	No	ns	0.8849
P4 Lm vs. None Lm (no cells)	141	-287.5 to 569.5	No	ns	0.7482
P4 Lm vs. P4 ctrl (no cells)	125.6	-285.4 to 536.6	No	ns	0.8042
P4 Lm vs. P4 Lm (no cells)	114	-345.4 to 573.4	No	ns	0.9197
P4 Lm vs. E2 ctrl (no cells)	119.6	-285.0 to 524.2	No	ns	0.827
P4 Lm vs. E2 Lm (no cells)	139.8	-249.0 to 528.6	No	ns	0.6731
P4 Lm vs. P4+ E2 ctrl (no cells)	108	-248.7 to 464.7	No	ns	0.8106
P4 Lm vs. P4+ E2 Lm (no cells)	129.8	-238.0 to 497.6	No	ns	0.6896
E2 ctrl vs. E2 Lm	5	-133.5 to 143.5	No	ns	>0.9999
E2 ctrl vs. P4+ E2 ctrl	12	-64.33 to 88.33	No	ns	0.9961
E2 ctrl vs. P4+ E2 Lm	0.6	-141.8 to 143.0	No	ns	>0.9999
E2 ctrl vs. None ctrl (no cells)	167.6	-296.8 to 632.0	No	ns	0.67
E2 ctrl vs. None Lm (no cells)	202	-259.1 to 663.1	No	ns	0.492
E2 ctrl vs. P4 ctrl (no cells)	186.6	-295.7 to 668.9	No	ns	0.6069
E2 ctrl vs. P4 Lm (no cells)	175	-331.6 to 681.6	No	ns	0.708
E2 ctrl vs. E2 ctrl (no cells)	180.6	-297.4 to 658.6	No	ns	0.6287
E2 ctrl vs. E2 Lm (no cells)	200.8	-229.4 to 631.0	No	ns	0.4349
E2 ctrl vs. P4+ E2 ctrl (no cells)	169	-260.6 to 598.6	No	ns	0.5917
E2 ctrl vs. P4+ E2 Lm (no cells)	190.8	-217.5 to 599.1	No	ns	0.4339
E2 Lm vs. P4+ E2 ctrl	7	-140.0 to 154.0	No	ns	>0.9999
E2 Lm vs. P4+ E2 Lm	-4.4	-150.5 to 141.7	No	ns	>0.9999
E2 Lm vs. None ctrl (no cells)	162.6	-382.2 to 707.4	No	ns	0.8205
E2 Lm vs. None Lm (no cells)	197	-375.4 to 769.4	No	ns	0.7112
E2 Lm vs. P4 ctrl (no cells)	181.6	-380.8 to 744.0	No	ns	0.7631
E2 Lm vs. P4 Lm (no cells)	170	-436.6 to 776.6	No	ns	0.8601
E2 Lm vs. E2 ctrl (no cells)	175.6	-379.4 to 730.6	No	ns	0.7787
E2 Lm vs. E2 Lm (no cells)	195.8	-339.1 to 730.7	No	ns	0.6573
E2 Lm vs. P4+ E2 ctrl (no cells)	164	-343.5 to 671.5	No	ns	0.7625
E2 Lm vs. P4+ E2 Lm (no cells)	185.8	-327.2 to 698.8	No	ns	0.6669
P4+ E2 ctrl vs. P4+ E2 Lm	-11.4	-186.8 to 164.0	No	ns	>0.9999
P4+ E2 ctrl vs. None ctrl (no cells)	155.6	-311.4 to 622.6	No	ns	0.7381
P4+ E2 ctrl vs. None Lm (no cells)	190	-277.2 to 657.2	No	ns	0.5609
P4+ E2 ctrl vs. P4 ctrl (no cells)	174.6	-309.1 to 658.3	No	ns	0.6698
P4+ E2 ctrl vs. P4 Lm (no cells)	163	-359.5 to 685.5	No	ns	0.7893
P4+ E2 ctrl vs. E2 ctrl (no cells)	168.6	-314.0 to 651.2	No	ns	0.6983
P4+ E2 ctrl vs. E2 Lm (no cells)	188.8	-253.5 to 631.1	No	ns	0.5159
P4+ E2 ctrl vs. P4+ E2 ctrl (no cells)	157	-282.5 to 596.5	No	ns	0.6789
P4+ E2 ctrl vs. P4+ E2 Lm (no cells)	178.8	-244.0 to 601.6	No	ns	0.5245
P4+ E2 Lm vs. None ctrl (no cells)	167	-411.3 to 745.3	No	ns	0.842
P4+ E2 Lm vs. None Lm (no cells)	201.4	-355.5 to 758.3	No	ns	0.6681
P4+ E2 Lm vs. P4 ctrl (no cells)	186	-395.7 to 767.7	No	ns	0.7707
P4+ E2 Lm vs. P4 Lm (no cells)	174.4	-428.4 to 777.2	No	ns	0.8408
P4+ E2 Lm vs. E2 ctrl (no cells)	180	-399.7 to 759.7	No	ns	0.7926
P4+ E2 Lm vs. E2 Lm (no cells)	200.2	-332.3 to 732.7	No	ns	0.6332
P4+ E2 Lm vs. P4+ E2 ctrl (no cells)	168.4	-350.8 to 687.6	No	ns	0.7596
P4+ E2 Lm vs. P4+ E2 Lm (no cells)	190.2	-320.8 to 701.2	No	ns	0.6424
None ctrl (no cells) vs. None Lm (no cells)	34.4	-164.4 to 233.2	No	ns	0.9917
None ctrl (no cells) vs. P4 ctrl (no cells)	19	-69.64 to 107.6	No	ns	0.9641
None ctrl (no cells) vs. P4 Lm (no cells)	7.4	-152.9 to 167.7	No	ns	>0.9999
None ctrl (no cells) vs. E2 ctrl (no cells)	13	-56.04 to 82.04	No	ns	0.9846
None ctrl (no cells) vs. E2 Lm (no cells)	33.2	-107.7 to 174.1	No	ns	0.9386
None ctrl (no cells) vs. P4+ E2 ctrl (no cells)	1.4	-129.8 to 132.6	No	ns	>0.9999
None ctrl (no cells) vs. P4+ E2 Lm (no cells)	23.2	-121.4 to 167.8	No	ns	0.9954
None Lm (no cells) vs. P4 ctrl (no cells)	-15.4	-185.4 to 154.6	No	ns	>0.9999
None Lm (no cells) vs. P4 Lm (no cells)	-27	-144.9 to 90.86	No	ns	0.9473
None Lm (no cells) vs. E2 ctrl (no cells)	-21.4	-211.9 to 169.1	No	ns	0.9998
None Lm (no cells) vs. E2 Lm (no cells)	-1.2	-80.77 to 78.37	No	ns	>0.9999
None Lm (no cells) vs. P4+ E2 ctrl (no cells)	-33	-212.5 to 146.5	No	ns	0.987
None Lm (no cells) vs. P4+ E2 Lm (no cells)	-11.2	-109.2 to 86.79	No	ns	0.9998
P4 ctrl (no cells) vs. P4 Lm (no cells)	-11.6	-146.6 to 123.4	No	ns	>0.9999
P4 ctrl (no cells) vs. E2 ctrl (no cells)	-6	-42.26 to 30.26	No	ns	0.9941
P4 ctrl (no cells) vs. E2 Lm (no cells)	14.2	-117.9 to 146.3	No	ns	>0.9999
P4 ctrl (no cells) vs. P4+ E2 ctrl (no cells)	-17.6	-100.0 to 64.83	No	ns	0.965
P4 ctrl (no cells) vs. P4+ E2 Lm (no cells)	4.2	-138.8 to 147.2	No	ns	>0.9999
P4 Lm (no cells) vs. E2 ctrl (no cells)	5.6	-133.7 to 144.9	No	ns	>0.9999
P4 Lm (no cells) vs. E2 Lm (no cells)	25.8	-60.21 to 111.8	No	ns	0.8171
P4 Lm (no cells) vs. P4+ E2 ctrl (no cells)	-6	-150.7 to 138.7	No	ns	>0.9999
P4 Lm (no cells) vs. P4+ E2 Lm (no cells)	15.8	-86.76 to 118.4	No	ns	0.9967
E2 ctrl (no cells) vs. E2 Lm (no cells)	20.2	-118.6 to 159.0	No	ns	0.998
E2 ctrl (no cells) vs. P4+ E2 ctrl (no cells)	-11.6	-92.66 to 69.46	No	ns	0.9983
E2 ctrl (no cells) vs. P4+ E2 Lm (no cells)	10.2	-135.2 to 155.6	No	ns	>0.9999
E2 Lm (no cells) vs. P4+ E2 ctrl (no cells)	-31.8	-160.7 to 97.05	No	ns	0.9219
E2 Lm (no cells) vs. P4+ E2 Lm (no cells)	-10	-35.64 to 15.64	No	ns	0.5995
P4+ E2 ctrl (no cells) vs. P4+ E2 Lm (no cells)	21.8	-105.6 to 149.2	No	ns	0.9924
3
None ctrl vs. None Lm	-28	-170.9 to 114.9	No	ns	0.9797
None ctrl vs. P4 ctrl	9.8	-196.0 to 215.6	No	ns	>0.9999
None ctrl vs. P4 Lm	-0.4	-255.2 to 254.4	No	ns	>0.9999
None ctrl vs. E2 ctrl	-8.4	-198.1 to 181.3	No	ns	>0.9999
None ctrl vs. E2 Lm	-15.8	-228.8 to 197.2	No	ns	>0.9999
None ctrl vs. P4+ E2 ctrl	19.4	-161.7 to 200.5	No	ns	>0.9999
None ctrl vs. P4+ E2 Lm	-15.4	-103.2 to 72.37	No	ns	0.9908
None ctrl vs. None ctrl (no cells)	155.4	-448.2 to 759.0	No	ns	0.904
None ctrl vs. None Lm (no cells)	172.4	-386.2 to 731.0	No	ns	0.797
None ctrl vs. P4 ctrl (no cells)	167.8	-380.2 to 715.8	No	ns	0.8028
None ctrl vs. P4 Lm (no cells)	145.2	-484.0 to 774.4	No	ns	0.9451
None ctrl vs. E2 ctrl (no cells)	154.6	-400.2 to 709.4	No	ns	0.8634
None ctrl vs. E2 Lm (no cells)	164.4	-374.5 to 703.3	No	ns	0.8054
None ctrl vs. P4+ E2 ctrl (no cells)	139.4	-405.2 to 684.0	No	ns	0.9066
None ctrl vs. P4+ E2 Lm (no cells)	158.2	-380.6 to 697.0	No	ns	0.8314
None Lm vs. P4 ctrl	37.8	-57.04 to 132.6	No	ns	0.5795
None Lm vs. P4 Lm	27.6	-92.37 to 147.6	No	ns	0.946
None Lm vs. E2 ctrl	19.6	-96.79 to 136.0	No	ns	0.9932
None Lm vs. E2 Lm	12.2	-114.0 to 138.4	No	ns	>0.9999
None Lm vs. P4+ E2 ctrl	47.4	-23.62 to 118.4	No	ns	0.1802
None Lm vs. P4+ E2 Lm	12.6	-96.78 to 122.0	No	ns	0.9998
None Lm vs. None ctrl (no cells)	183.4	-321.5 to 688.3	No	ns	0.6641
None Lm vs. None Lm (no cells)	200.4	-299.4 to 700.2	No	ns	0.574
None Lm vs. P4 ctrl (no cells)	195.8	-265.5 to 657.1	No	ns	0.5211
None Lm vs. P4 Lm (no cells)	173.2	-374.0 to 720.4	No	ns	0.7785
None Lm vs. E2 ctrl (no cells)	182.6	-275.4 to 640.6	No	ns	0.5792
None Lm vs. E2 Lm (no cells)	192.4	-273.5 to 658.3	No	ns	0.5465
None Lm vs. P4+ E2 ctrl (no cells)	167.4	-280.8 to 615.6	No	ns	0.6393
None Lm vs. P4+ E2 Lm (no cells)	186.2	-272.7 to 645.1	No	ns	0.563
P4 ctrl vs. P4 Lm	-10.2	-81.51 to 61.11	No	ns	0.9983
P4 ctrl vs. E2 ctrl	-18.2	-147.0 to 110.6	No	ns	0.9985
P4 ctrl vs. E2 Lm	-25.6	-147.6 to 96.38	No	ns	0.9685
P4 ctrl vs. P4+ E2 ctrl	9.6	-25.83 to 45.03	No	ns	0.8788
P4 ctrl vs. P4+ E2 Lm	-25.2	-198.8 to 148.4	No	ns	0.998
P4 ctrl vs. None ctrl (no cells)	145.6	-284.8 to 576.0	No	ns	0.7256
P4 ctrl vs. None Lm (no cells)	162.6	-272.2 to 597.4	No	ns	0.6381
P4 ctrl vs. P4 ctrl (no cells)	158	-245.0 to 561.0	No	ns	0.5948
P4 ctrl vs. P4 Lm (no cells)	135.4	-337.8 to 608.6	No	ns	0.8477
P4 ctrl vs. E2 ctrl (no cells)	144.8	-245.7 to 535.3	No	ns	0.6457
P4 ctrl vs. E2 Lm (no cells)	154.6	-244.6 to 553.8	No	ns	0.606
P4 ctrl vs. P4+ E2 ctrl (no cells)	129.6	-242.4 to 501.6	No	ns	0.7007
P4 ctrl vs. P4+ E2 Lm (no cells)	148.4	-236.0 to 532.8	No	ns	0.6089
P4 Lm vs. E2 ctrl	-8	-145.0 to 129.0	No	ns	>0.9999
P4 Lm vs. E2 Lm	-15.4	-163.9 to 133.1	No	ns	>0.9999
P4 Lm vs. P4+ E2 ctrl	19.8	-64.48 to 104.1	No	ns	0.9395
P4 Lm vs. P4+ E2 Lm	-15	-225.5 to 195.5	No	ns	>0.9999
P4 Lm vs. None ctrl (no cells)	155.8	-244.6 to 556.2	No	ns	0.6017
P4 Lm vs. None Lm (no cells)	172.8	-254.7 to 600.3	No	ns	0.5664
P4 Lm vs. P4 ctrl (no cells)	168.2	-205.5 to 541.9	No	ns	0.4673
P4 Lm vs. P4 Lm (no cells)	145.6	-309.4 to 600.6	No	ns	0.7701
P4 Lm vs. E2 ctrl (no cells)	155	-203.6 to 513.6	No	ns	0.5044
P4 Lm vs. E2 Lm (no cells)	164.8	-219.1 to 548.7	No	ns	0.5108
P4 Lm vs. P4+ E2 ctrl (no cells)	139.8	-207.9 to 487.5	No	ns	0.5715
P4 Lm vs. P4+ E2 Lm (no cells)	158.6	-211.0 to 528.2	No	ns	0.5111
E2 ctrl vs. E2 Lm	-7.4	-170.8 to 156.0	No	ns	>0.9999
E2 ctrl vs. P4+ E2 ctrl	27.8	-74.76 to 130.4	No	ns	0.8786
E2 ctrl vs. P4+ E2 Lm	-7	-181.0 to 167.0	No	ns	>0.9999
E2 ctrl vs. None ctrl (no cells)	163.8	-289.1 to 616.7	No	ns	0.668
E2 ctrl vs. None Lm (no cells)	180.8	-252.6 to 614.2	No	ns	0.5371
E2 ctrl vs. P4 ctrl (no cells)	176.2	-229.5 to 581.9	No	ns	0.4999
E2 ctrl vs. P4 Lm (no cells)	153.6	-348.1 to 655.3	No	ns	0.8029
E2 ctrl vs. E2 ctrl (no cells)	163	-240.9 to 566.9	No	ns	0.5679
E2 ctrl vs. E2 Lm (no cells)	172.8	-232.7 to 578.3	No	ns	0.5174
E2 ctrl vs. P4+ E2 ctrl (no cells)	147.8	-265.0 to 560.6	No	ns	0.6769
E2 ctrl vs. P4+ E2 Lm (no cells)	166.6	-240.0 to 573.2	No	ns	0.5538
E2 Lm vs. P4+ E2 ctrl	35.2	-69.67 to 140.1	No	ns	0.7321
E2 Lm vs. P4+ E2 Lm	0.4	-220.7 to 221.5	No	ns	>0.9999
E2 Lm vs. None ctrl (no cells)	171.2	-346.8 to 689.2	No	ns	0.7447
E2 Lm vs. None Lm (no cells)	188.2	-344.7 to 721.1	No	ns	0.689
E2 Lm vs. P4 ctrl (no cells)	183.6	-320.4 to 687.6	No	ns	0.6617
E2 Lm vs. P4 Lm (no cells)	161	-413.4 to 735.4	No	ns	0.86
E2 Lm vs. E2 ctrl (no cells)	170.4	-313.1 to 653.9	No	ns	0.6908
E2 Lm vs. E2 Lm (no cells)	180.2	-318.8 to 679.2	No	ns	0.6695
E2 Lm vs. P4+ E2 ctrl (no cells)	155.2	-315.5 to 625.9	No	ns	0.7466
E2 Lm vs. P4+ E2 Lm (no cells)	174	-308.4 to 656.4	No	ns	0.6705
P4+ E2 ctrl vs. P4+ E2 Lm	-34.8	-191.8 to 122.2	No	ns	0.9562
P4+ E2 ctrl vs. None ctrl (no cells)	136	-316.7 to 588.7	No	ns	0.8161
P4+ E2 ctrl vs. None Lm (no cells)	153	-298.2 to 604.2	No	ns	0.7235
P4+ E2 ctrl vs. P4 ctrl (no cells)	148.4	-272.7 to 569.5	No	ns	0.6909
P4+ E2 ctrl vs. P4 Lm (no cells)	125.8	-371.6 to 623.2	No	ns	0.9118
P4+ E2 ctrl vs. E2 ctrl (no cells)	135.2	-275.6 to 546.0	No	ns	0.748
P4+ E2 ctrl vs. E2 Lm (no cells)	145	-272.7 to 562.7	No	ns	0.7038
P4+ E2 ctrl vs. P4+ E2 ctrl (no cells)	120	-278.1 to 518.1	No	ns	0.8137
P4+ E2 ctrl vs. P4+ E2 Lm (no cells)	138.8	-267.5 to 545.1	No	ns	0.7174
P4+ E2 Lm vs. None ctrl (no cells)	170.8	-382.5 to 724.1	No	ns	0.7969
P4+ E2 Lm vs. None Lm (no cells)	187.8	-328.9 to 704.5	No	ns	0.6636
P4+ E2 Lm vs. P4 ctrl (no cells)	183.2	-307.3 to 673.7	No	ns	0.6392
P4+ E2 Lm vs. P4 Lm (no cells)	160.6	-415.7 to 736.9	No	ns	0.8633
P4+ E2 Lm vs. E2 ctrl (no cells)	170	-331.3 to 671.3	No	ns	0.7236
P4+ E2 Lm vs. E2 Lm (no cells)	179.8	-311.3 to 670.9	No	ns	0.6571
P4+ E2 Lm vs. P4+ E2 ctrl (no cells)	154.8	-334.8 to 644.4	No	ns	0.7792
P4+ E2 Lm vs. P4+ E2 Lm (no cells)	173.6	-317.9 to 665.1	No	ns	0.6889
None ctrl (no cells) vs. None Lm (no cells)	17	-170.2 to 204.2	No	ns	>0.9999
None ctrl (no cells) vs. P4 ctrl (no cells)	12.4	-117.9 to 142.7	No	ns	>0.9999
None ctrl (no cells) vs. P4 Lm (no cells)	-10.2	-126.0 to 105.6	No	ns	>0.9999
None ctrl (no cells) vs. E2 ctrl (no cells)	-0.8	-68.56 to 66.96	No	ns	>0.9999
None ctrl (no cells) vs. E2 Lm (no cells)	9	-126.5 to 144.5	No	ns	>0.9999
None ctrl (no cells) vs. P4+ E2 ctrl (no cells)	-16	-110.5 to 78.52	No	ns	0.993
None ctrl (no cells) vs. P4+ E2 Lm (no cells)	2.8	-105.1 to 110.7	No	ns	>0.9999
None Lm (no cells) vs. P4 ctrl (no cells)	-4.6	-151.6 to 142.4	No	ns	>0.9999
None Lm (no cells) vs. P4 Lm (no cells)	-27.2	-174.6 to 120.2	No	ns	0.9866
None Lm (no cells) vs. E2 ctrl (no cells)	-17.8	-185.4 to 149.8	No	ns	>0.9999
None Lm (no cells) vs. E2 Lm (no cells)	-8	-74.33 to 58.33	No	ns	0.9997
None Lm (no cells) vs. P4+ E2 ctrl (no cells)	-33	-223.5 to 157.5	No	ns	0.9916
None Lm (no cells) vs. P4+ E2 Lm (no cells)	-14.2	-120.4 to 92.04	No	ns	0.9991
P4 ctrl (no cells) vs. P4 Lm (no cells)	-22.6	-167.3 to 122.1	No	ns	0.9963
P4 ctrl (no cells) vs. E2 ctrl (no cells)	-13.2	-86.07 to 59.67	No	ns	0.9883
P4 ctrl (no cells) vs. E2 Lm (no cells)	-3.4	-94.14 to 87.34	No	ns	>0.9999
P4 ctrl (no cells) vs. P4+ E2 ctrl (no cells)	-28.4	-159.2 to 102.4	No	ns	0.9613
P4 ctrl (no cells) vs. P4+ E2 Lm (no cells)	-9.6	-125.6 to 106.4	No	ns	>0.9999
P4 Lm (no cells) vs. E2 ctrl (no cells)	9.4	-125.6 to 144.4	No	ns	>0.9999
P4 Lm (no cells) vs. E2 Lm (no cells)	19.2	-99.52 to 137.9	No	ns	0.9951
P4 Lm (no cells) vs. P4+ E2 ctrl (no cells)	-5.8	-124.1 to 112.5	No	ns	>0.9999
P4 Lm (no cells) vs. P4+ E2 Lm (no cells)	13	-87.97 to 114.0	No	ns	0.9994
E2 ctrl (no cells) vs. E2 Lm (no cells)	9.8	-95.20 to 114.8	No	ns	>0.9999
E2 ctrl (no cells) vs. P4+ E2 ctrl (no cells)	-15.2	-105.1 to 74.68	No	ns	0.993
E2 ctrl (no cells) vs. P4+ E2 Lm (no cells)	3.6	-92.46 to 99.66	No	ns	>0.9999
E2 Lm (no cells) vs. P4+ E2 ctrl (no cells)	-25	-156.3 to 106.3	No	ns	0.9833
E2 Lm (no cells) vs. P4+ E2 Lm (no cells)	-6.2	-63.44 to 51.04	No	ns	0.9999
P4+ E2 ctrl (no cells) vs. P4+ E2 Lm (no cells)	18.8	-69.74 to 107.3	No	ns	0.9661
4
None ctrl vs. None Lm	-16.8	-78.52 to 44.92	No	ns	0.8765
None ctrl vs. P4 ctrl	31.6	-133.0 to 196.2	No	ns	0.9823
None ctrl vs. P4 Lm	18.8	-110.1 to 147.7	No	ns	0.998
None ctrl vs. E2 ctrl	9.2	-69.39 to 87.79	No	ns	0.9998
None ctrl vs. E2 Lm	12.4	-129.3 to 154.1	No	ns	>0.9999
None ctrl vs. P4+ E2 ctrl	29.2	-137.6 to 196.0	No	ns	0.9909
None ctrl vs. P4+ E2 Lm	-1.6	-117.2 to 114.0	No	ns	>0.9999
None ctrl vs. None ctrl (no cells)	155.2	-365.9 to 676.3	No	ns	0.8219
None ctrl vs. None Lm (no cells)	183.4	-341.2 to 708.0	No	ns	0.6978
None ctrl vs. P4 ctrl (no cells)	134.6	-385.1 to 654.3	No	ns	0.9013
None ctrl vs. P4 Lm (no cells)	140.6	-456.9 to 738.1	No	ns	0.939
None ctrl vs. E2 ctrl (no cells)	141.2	-345.9 to 628.3	No	ns	0.8396
None ctrl vs. E2 Lm (no cells)	153.2	-367.9 to 674.3	No	ns	0.8305
None ctrl vs. P4+ E2 ctrl (no cells)	155.2	-342.5 to 652.9	No	ns	0.7896
None ctrl vs. P4+ E2 Lm (no cells)	164.8	-360.4 to 690.0	No	ns	0.7849
None Lm vs. P4 ctrl	48.4	-92.22 to 189.0	No	ns	0.7111
None Lm vs. P4 Lm	35.6	-68.42 to 139.6	No	ns	0.7159
None Lm vs. E2 ctrl	26	-73.08 to 125.1	No	ns	0.8951
None Lm vs. E2 Lm	29.2	-92.64 to 151.0	No	ns	0.9328
None Lm vs. P4+ E2 ctrl	46	-90.70 to 182.7	No	ns	0.73
None Lm vs. P4+ E2 Lm	15.2	-95.86 to 126.3	No	ns	0.9989
None Lm vs. None ctrl (no cells)	172	-328.7 to 672.7	No	ns	0.7128
None Lm vs. None Lm (no cells)	200.2	-313.7 to 714.1	No	ns	0.6006
None Lm vs. P4 ctrl (no cells)	151.4	-335.0 to 637.8	No	ns	0.7909
None Lm vs. P4 Lm (no cells)	157.4	-415.6 to 730.4	No	ns	0.8715
None Lm vs. E2 ctrl (no cells)	158	-303.8 to 619.8	No	ns	0.7162
None Lm vs. E2 Lm (no cells)	170	-333.5 to 673.5	No	ns	0.7273
None Lm vs. P4+ E2 ctrl (no cells)	172	-301.8 to 645.8	No	ns	0.6648
None Lm vs. P4+ E2 Lm (no cells)	181.6	-323.0 to 686.2	No	ns	0.6723
P4 ctrl vs. P4 Lm	-12.8	-96.05 to 70.45	No	ns	0.9968
P4 ctrl vs. E2 ctrl	-22.4	-156.9 to 112.1	No	ns	0.9938
P4 ctrl vs. E2 Lm	-19.2	-70.68 to 32.28	No	ns	0.6404
P4 ctrl vs. P4+ E2 ctrl	-2.4	-22.12 to 17.32	No	ns	0.9996
P4 ctrl vs. P4+ E2 Lm	-33.2	-228.5 to 162.1	No	ns	0.9927
P4 ctrl vs. None ctrl (no cells)	123.6	-276.5 to 523.7	No	ns	0.7965
P4 ctrl vs. None Lm (no cells)	151.8	-292.8 to 596.4	No	ns	0.7179
P4 ctrl vs. P4 ctrl (no cells)	103	-335.8 to 541.8	No	ns	0.9398
P4 ctrl vs. P4 Lm (no cells)	109	-390.9 to 608.9	No	ns	0.9603
P4 ctrl vs. E2 ctrl (no cells)	109.6	-281.8 to 501.0	No	ns	0.8606
P4 ctrl vs. E2 Lm (no cells)	121.6	-315.1 to 558.3	No	ns	0.8638
P4 ctrl vs. P4+ E2 ctrl (no cells)	123.6	-283.0 to 530.2	No	ns	0.8079
P4 ctrl vs. P4+ E2 Lm (no cells)	133.2	-298.7 to 565.1	No	ns	0.7976
P4 Lm vs. E2 ctrl	-9.6	-95.46 to 76.26	No	ns	0.9998
P4 Lm vs. E2 Lm	-6.4	-107.0 to 94.18	No	ns	>0.9999
P4 Lm vs. P4+ E2 ctrl	10.4	-65.41 to 86.21	No	ns	0.9988
P4 Lm vs. P4+ E2 Lm	-20.4	-139.4 to 98.65	No	ns	0.9923
P4 Lm vs. None ctrl (no cells)	136.4	-261.5 to 534.3	No	ns	0.7144
P4 Lm vs. None Lm (no cells)	164.6	-256.6 to 585.8	No	ns	0.5978
P4 Lm vs. P4 ctrl (no cells)	115.8	-288.5 to 520.1	No	ns	0.8471
P4 Lm vs. P4 Lm (no cells)	121.8	-363.4 to 607.0	No	ns	0.915
P4 Lm vs. E2 ctrl (no cells)	122.4	-244.3 to 489.1	No	ns	0.7366
P4 Lm vs. E2 Lm (no cells)	134.4	-275.8 to 544.6	No	ns	0.7517
P4 Lm vs. P4+ E2 ctrl (no cells)	136.4	-243.8 to 516.6	No	ns	0.6753
P4 Lm vs. P4+ E2 Lm (no cells)	146	-263.7 to 555.7	No	ns	0.6811
E2 ctrl vs. E2 Lm	3.2	-131.9 to 138.3	No	ns	>0.9999
E2 ctrl vs. P4+ E2 ctrl	20	-116.2 to 156.2	No	ns	0.9978
E2 ctrl vs. P4+ E2 Lm	-10.8	-122.0 to 100.4	No	ns	>0.9999
E2 ctrl vs. None ctrl (no cells)	146	-307.6 to 599.6	No	ns	0.7657
E2 ctrl vs. None Lm (no cells)	174.2	-293.4 to 641.8	No	ns	0.6415
E2 ctrl vs. P4 ctrl (no cells)	125.4	-343.7 to 594.5	No	ns	0.8859
E2 ctrl vs. P4 Lm (no cells)	131.4	-417.9 to 680.7	No	ns	0.9334
E2 ctrl vs. E2 ctrl (no cells)	132	-295.1 to 559.1	No	ns	0.796
E2 ctrl vs. E2 Lm (no cells)	144	-319.4 to 607.4	No	ns	0.7922
E2 ctrl vs. P4+ E2 ctrl (no cells)	146	-293.9 to 585.9	No	ns	0.7413
E2 ctrl vs. P4+ E2 Lm (no cells)	155.6	-311.6 to 622.8	No	ns	0.7385
E2 Lm vs. P4+ E2 ctrl	16.8	-46.19 to 79.79	No	ns	0.8871
E2 Lm vs. P4+ E2 Lm	-14	-203.1 to 175.1	No	ns	>0.9999
E2 Lm vs. None ctrl (no cells)	142.8	-299.3 to 584.9	No	ns	0.7628
E2 Lm vs. None Lm (no cells)	171	-299.0 to 641.0	No	ns	0.6628
E2 Lm vs. P4 ctrl (no cells)	122.2	-350.2 to 594.6	No	ns	0.9018
E2 Lm vs. P4 Lm (no cells)	128.2	-396.0 to 652.4	No	ns	0.9254
E2 Lm vs. E2 ctrl (no cells)	128.8	-299.3 to 556.9	No	ns	0.815
E2 Lm vs. E2 Lm (no cells)	140.8	-325.4 to 607.0	No	ns	0.8124
E2 Lm vs. P4+ E2 ctrl (no cells)	142.8	-297.3 to 582.9	No	ns	0.7594
E2 Lm vs. P4+ E2 Lm (no cells)	152.4	-311.0 to 615.8	No	ns	0.7486
P4+ E2 ctrl vs. P4+ E2 Lm	-30.8	-220.8 to 159.2	No	ns	0.995
P4+ E2 ctrl vs. None ctrl (no cells)	126	-269.3 to 521.3	No	ns	0.7731
P4+ E2 ctrl vs. None Lm (no cells)	154.2	-288.2 to 596.6	No	ns	0.7003
P4+ E2 ctrl vs. P4 ctrl (no cells)	105.4	-321.1 to 531.9	No	ns	0.9214
P4+ E2 ctrl vs. P4 Lm (no cells)	111.4	-383.3 to 606.1	No	ns	0.9521
P4+ E2 ctrl vs. E2 ctrl (no cells)	112	-270.8 to 494.8	No	ns	0.8336
P4+ E2 ctrl vs. E2 Lm (no cells)	124	-307.4 to 555.4	No	ns	0.845
P4+ E2 ctrl vs. P4+ E2 ctrl (no cells)	126	-272.7 to 524.7	No	ns	0.7797
P4+ E2 ctrl vs. P4+ E2 Lm (no cells)	135.6	-290.4 to 561.6	No	ns	0.7742
P4+ E2 Lm vs. None ctrl (no cells)	156.8	-311.3 to 624.9	No	ns	0.7338
P4+ E2 Lm vs. None Lm (no cells)	185	-264.0 to 634.0	No	ns	0.5486
P4+ E2 Lm vs. P4 ctrl (no cells)	136.2	-293.8 to 566.2	No	ns	0.7779
P4+ E2 Lm vs. P4 Lm (no cells)	142.2	-377.7 to 662.1	No	ns	0.8739
P4+ E2 Lm vs. E2 ctrl (no cells)	142.8	-267.0 to 552.6	No	ns	0.7006
P4+ E2 Lm vs. E2 Lm (no cells)	154.8	-285.2 to 594.8	No	ns	0.6924
P4+ E2 Lm vs. P4+ E2 ctrl (no cells)	156.8	-260.2 to 573.8	No	ns	0.6331
P4+ E2 Lm vs. P4+ E2 Lm (no cells)	166.4	-280.7 to 613.5	No	ns	0.6423
None ctrl (no cells) vs. None Lm (no cells)	28.2	-181.8 to 238.2	No	ns	0.999
None ctrl (no cells) vs. P4 ctrl (no cells)	-20.6	-255.3 to 214.1	No	ns	>0.9999
None ctrl (no cells) vs. P4 Lm (no cells)	-14.6	-262.3 to 233.1	No	ns	>0.9999
None ctrl (no cells) vs. E2 ctrl (no cells)	-14	-147.5 to 119.5	No	ns	>0.9999
None ctrl (no cells) vs. E2 Lm (no cells)	-2	-182.1 to 178.1	No	ns	>0.9999
None ctrl (no cells) vs. P4+ E2 ctrl (no cells)	0	-154.3 to 154.3	No	ns	>0.9999
None ctrl (no cells) vs. P4+ E2 Lm (no cells)	9.6	-146.7 to 165.9	No	ns	>0.9999
None Lm (no cells) vs. P4 ctrl (no cells)	-48.8	-293.2 to 195.6	No	ns	0.977
None Lm (no cells) vs. P4 Lm (no cells)	-42.8	-195.7 to 110.1	No	ns	0.861
None Lm (no cells) vs. E2 ctrl (no cells)	-42.2	-210.5 to 126.1	No	ns	0.9155
None Lm (no cells) vs. E2 Lm (no cells)	-30.2	-101.5 to 41.11	No	ns	0.5233
None Lm (no cells) vs. P4+ E2 ctrl (no cells)	-28.2	-166.9 to 110.5	No	ns	0.9741
None Lm (no cells) vs. P4+ E2 Lm (no cells)	-18.6	-115.9 to 78.66	No	ns	0.9828
P4 ctrl (no cells) vs. P4 Lm (no cells)	6	-213.6 to 225.6	No	ns	>0.9999
P4 ctrl (no cells) vs. E2 ctrl (no cells)	6.6	-105.9 to 119.1	No	ns	>0.9999
P4 ctrl (no cells) vs. E2 Lm (no cells)	18.6	-156.3 to 193.5	No	ns	>0.9999
P4 ctrl (no cells) vs. P4+ E2 ctrl (no cells)	20.6	-95.20 to 136.4	No	ns	0.9898
P4 ctrl (no cells) vs. P4+ E2 Lm (no cells)	30.2	-129.2 to 189.6	No	ns	0.9839
P4 Lm (no cells) vs. E2 ctrl (no cells)	0.6	-191.7 to 192.9	No	ns	>0.9999
P4 Lm (no cells) vs. E2 Lm (no cells)	12.6	-121.6 to 146.8	No	ns	>0.9999
P4 Lm (no cells) vs. P4+ E2 ctrl (no cells)	14.6	-146.0 to 175.2	No	ns	>0.9999
P4 Lm (no cells) vs. P4+ E2 Lm (no cells)	24.2	-101.3 to 149.7	No	ns	0.9818
E2 ctrl (no cells) vs. E2 Lm (no cells)	12	-93.65 to 117.6	No	ns	0.9998
E2 ctrl (no cells) vs. P4+ E2 ctrl (no cells)	14	-24.73 to 52.73	No	ns	0.6686
E2 ctrl (no cells) vs. P4+ E2 Lm (no cells)	23.6	-60.62 to 107.8	No	ns	0.8602
E2 Lm (no cells) vs. P4+ E2 ctrl (no cells)	2	-69.90 to 73.90	No	ns	>0.9999
E2 Lm (no cells) vs. P4+ E2 Lm (no cells)	11.6	-23.72 to 46.92	No	ns	0.7497
P4+ E2 ctrl (no cells) vs. P4+ E2 Lm (no cells)	9.6	-43.18 to 62.38	No	ns	0.9879
5
None ctrl vs. None Lm	15.6	-133.9 to 165.1	No	ns	>0.9999
None ctrl vs. P4 ctrl	23.6	-66.50 to 113.7	No	ns	0.896
None ctrl vs. P4 Lm	29.8	-87.21 to 146.8	No	ns	0.9089
None ctrl vs. E2 ctrl	46.2	-29.96 to 122.4	No	ns	0.2345
None ctrl vs. E2 Lm	-8.4	-112.5 to 95.73	No	ns	>0.9999
None ctrl vs. P4+ E2 ctrl	32.2	-28.13 to 92.53	No	ns	0.3236
None ctrl vs. P4+ E2 Lm	21	-107.6 to 149.6	No	ns	0.9947
None ctrl vs. None ctrl (no cells)	153	-297.5 to 603.5	No	ns	0.7224
None ctrl vs. None Lm (no cells)	152.2	-368.0 to 672.4	No	ns	0.8337
None ctrl vs. P4 ctrl (no cells)	144.6	-351.5 to 640.7	No	ns	0.836
None ctrl vs. P4 Lm (no cells)	154.2	-386.2 to 694.6	No	ns	0.8494
None ctrl vs. E2 ctrl (no cells)	133.2	-315.1 to 581.5	No	ns	0.8236
None ctrl vs. E2 Lm (no cells)	150	-334.4 to 634.4	No	ns	0.7946
None ctrl vs. P4+ E2 ctrl (no cells)	149.6	-328.0 to 627.2	No	ns	0.7862
None ctrl vs. P4+ E2 Lm (no cells)	163	-301.2 to 627.2	No	ns	0.694
None Lm vs. P4 ctrl	8	-182.7 to 198.7	No	ns	>0.9999
None Lm vs. P4 Lm	14.2	-89.83 to 118.2	No	ns	0.9989
None Lm vs. E2 ctrl	30.6	-100.8 to 162.0	No	ns	0.9423
None Lm vs. E2 Lm	-24	-261.0 to 213.0	No	ns	>0.9999
None Lm vs. P4+ E2 ctrl	16.6	-156.7 to 189.9	No	ns	>0.9999
None Lm vs. P4+ E2 Lm	5.4	-176.5 to 187.3	No	ns	>0.9999
None Lm vs. None ctrl (no cells)	137.4	-245.5 to 520.3	No	ns	0.6751
None Lm vs. None Lm (no cells)	136.6	-319.3 to 592.5	No	ns	0.8178
None Lm vs. P4 ctrl (no cells)	129	-297.5 to 555.5	No	ns	0.8113
None Lm vs. P4 Lm (no cells)	138.6	-359.0 to 636.2	No	ns	0.8636
None Lm vs. E2 ctrl (no cells)	117.6	-252.3 to 487.5	No	ns	0.7751
None Lm vs. E2 Lm (no cells)	134.4	-278.1 to 546.9	No	ns	0.7561
None Lm vs. P4+ E2 ctrl (no cells)	134	-272.8 to 540.8	No	ns	0.7474
None Lm vs. P4+ E2 Lm (no cells)	147.4	-266.3 to 561.1	No	ns	0.6813
P4 ctrl vs. P4 Lm	6.2	-111.0 to 123.4	No	ns	>0.9999
P4 ctrl vs. E2 ctrl	22.6	-66.85 to 112.1	No	ns	0.9123
P4 ctrl vs. E2 Lm	-32	-120.1 to 56.13	No	ns	0.6646
P4 ctrl vs. P4+ E2 ctrl	8.6	-45.38 to 62.58	No	ns	0.9957
P4 ctrl vs. P4+ E2 Lm	-2.6	-166.5 to 161.3	No	ns	>0.9999
P4 ctrl vs. None ctrl (no cells)	129.4	-268.7 to 527.5	No	ns	0.758
P4 ctrl vs. None Lm (no cells)	128.6	-337.6 to 594.8	No	ns	0.8691
P4 ctrl vs. P4 ctrl (no cells)	121	-324.4 to 566.4	No	ns	0.8774
P4 ctrl vs. P4 Lm (no cells)	130.6	-343.3 to 604.5	No	ns	0.8697
P4 ctrl vs. E2 ctrl (no cells)	109.6	-295.2 to 514.4	No	ns	0.8793
P4 ctrl vs. E2 Lm (no cells)	126.4	-309.4 to 562.2	No	ns	0.8392
P4 ctrl vs. P4+ E2 ctrl (no cells)	126	-301.6 to 553.6	No	ns	0.829
P4 ctrl vs. P4+ E2 Lm (no cells)	139.4	-264.4 to 543.2	No	ns	0.7086
P4 Lm vs. E2 ctrl	16.4	-37.18 to 69.98	No	ns	0.8031
P4 Lm vs. E2 Lm	-38.2	-211.2 to 134.8	No	ns	0.9572
P4 Lm vs. P4+ E2 ctrl	2.4	-103.8 to 108.6	No	ns	>0.9999
P4 Lm vs. P4+ E2 Lm	-8.8	-147.5 to 129.9	No	ns	>0.9999
P4 Lm vs. None ctrl (no cells)	123.2	-227.5 to 473.9	No	ns	0.6936
P4 Lm vs. None Lm (no cells)	122.4	-289.5 to 534.3	No	ns	0.8234
P4 Lm vs. P4 ctrl (no cells)	114.8	-283.5 to 513.1	No	ns	0.8432
P4 Lm vs. P4 Lm (no cells)	124.4	-318.6 to 567.4	No	ns	0.859
P4 Lm vs. E2 ctrl (no cells)	103.4	-244.9 to 451.7	No	ns	0.824
P4 Lm vs. E2 Lm (no cells)	120.2	-253.1 to 493.5	No	ns	0.7653
P4 Lm vs. P4+ E2 ctrl (no cells)	119.8	-262.8 to 502.4	No	ns	0.7864
P4 Lm vs. P4+ E2 Lm (no cells)	133.2	-228.1 to 494.5	No	ns	0.651
E2 ctrl vs. E2 Lm	-54.6	-181.6 to 72.35	No	ns	0.509
E2 ctrl vs. P4+ E2 ctrl	-14	-80.80 to 52.80	No	ns	0.9687
E2 ctrl vs. P4+ E2 Lm	-25.2	-131.0 to 80.64	No	ns	0.935
E2 ctrl vs. None ctrl (no cells)	106.8	-289.9 to 503.5	No	ns	0.8823
E2 ctrl vs. None Lm (no cells)	106	-348.9 to 560.9	No	ns	0.9421
E2 ctrl vs. P4 ctrl (no cells)	98.4	-345.9 to 542.7	No	ns	0.9564
E2 ctrl vs. P4 Lm (no cells)	108	-372.3 to 588.3	No	ns	0.9525
E2 ctrl vs. E2 ctrl (no cells)	87	-309.4 to 483.4	No	ns	0.9587
E2 ctrl vs. E2 Lm (no cells)	103.8	-314.9 to 522.5	No	ns	0.9201
E2 ctrl vs. P4+ E2 ctrl (no cells)	103.4	-325.4 to 532.2	No	ns	0.9306
E2 ctrl vs. P4+ E2 Lm (no cells)	116.8	-285.2 to 518.8	No	ns	0.8381
E2 Lm vs. P4+ E2 ctrl	40.6	-59.54 to 140.7	No	ns	0.5636
E2 Lm vs. P4+ E2 Lm	29.4	-109.5 to 168.3	No	ns	0.9668
E2 Lm vs. None ctrl (no cells)	161.4	-315.0 to 637.8	No	ns	0.7243
E2 Lm vs. None Lm (no cells)	160.6	-368.4 to 689.6	No	ns	0.8088
E2 Lm vs. P4 ctrl (no cells)	153	-373.7 to 679.7	No	ns	0.8382
E2 Lm vs. P4 Lm (no cells)	162.6	-370.9 to 696.1	No	ns	0.806
E2 Lm vs. E2 ctrl (no cells)	141.6	-345.0 to 628.2	No	ns	0.8371
E2 Lm vs. E2 Lm (no cells)	158.4	-344.0 to 660.8	No	ns	0.7813
E2 Lm vs. P4+ E2 ctrl (no cells)	158	-351.7 to 667.7	No	ns	0.794
E2 Lm vs. P4+ E2 Lm (no cells)	171.4	-299.0 to 641.8	No	ns	0.6615
P4+ E2 ctrl vs. P4+ E2 Lm	-11.2	-160.4 to 138.0	No	ns	>0.9999
P4+ E2 ctrl vs. None ctrl (no cells)	120.8	-297.3 to 538.9	No	ns	0.8416
P4+ E2 ctrl vs. None Lm (no cells)	120	-368.2 to 608.2	No	ns	0.9235
P4+ E2 ctrl vs. P4 ctrl (no cells)	112.4	-349.6 to 574.4	No	ns	0.9273
P4+ E2 ctrl vs. P4 Lm (no cells)	122	-382.5 to 626.5	No	ns	0.9296
P4+ E2 ctrl vs. E2 ctrl (no cells)	101	-316.9 to 518.9	No	ns	0.9297
P4+ E2 ctrl vs. E2 Lm (no cells)	117.8	-335.5 to 571.1	No	ns	0.8997
P4+ E2 ctrl vs. P4+ E2 ctrl (no cells)	117.4	-328.2 to 563.0	No	ns	0.8932
P4+ E2 ctrl vs. P4+ E2 Lm (no cells)	130.8	-296.9 to 558.5	No	ns	0.8037
P4+ E2 Lm vs. None ctrl (no cells)	132	-339.2 to 603.2	No	ns	0.8603
P4+ E2 Lm vs. None Lm (no cells)	131.2	-372.5 to 634.9	No	ns	0.8986
P4+ E2 Lm vs. P4 ctrl (no cells)	123.6	-400.4 to 647.6	No	ns	0.9382
P4+ E2 Lm vs. P4 Lm (no cells)	133.2	-397.1 to 663.5	No	ns	0.9148
P4+ E2 Lm vs. E2 ctrl (no cells)	112.2	-363.5 to 587.9	No	ns	0.9382
P4+ E2 Lm vs. E2 Lm (no cells)	129	-343.4 to 601.4	No	ns	0.8747
P4+ E2 Lm vs. P4+ E2 ctrl (no cells)	128.6	-381.1 to 638.3	No	ns	0.9129
P4+ E2 Lm vs. P4+ E2 Lm (no cells)	142	-318.9 to 602.9	No	ns	0.7983
None ctrl (no cells) vs. None Lm (no cells)	-0.8	-154.9 to 153.3	No	ns	>0.9999
None ctrl (no cells) vs. P4 ctrl (no cells)	-8.4	-73.99 to 57.19	No	ns	0.9994
None ctrl (no cells) vs. P4 Lm (no cells)	1.2	-185.7 to 188.1	No	ns	>0.9999
None ctrl (no cells) vs. E2 ctrl (no cells)	-19.8	-81.90 to 42.30	No	ns	0.7729
None ctrl (no cells) vs. E2 Lm (no cells)	-3	-125.5 to 119.5	No	ns	>0.9999
None ctrl (no cells) vs. P4+ E2 ctrl (no cells)	-3.4	-61.72 to 54.92	No	ns	>0.9999
None ctrl (no cells) vs. P4+ E2 Lm (no cells)	10	-100.0 to 120.0	No	ns	>0.9999
None Lm (no cells) vs. P4 ctrl (no cells)	-7.6	-194.9 to 179.7	No	ns	>0.9999
None Lm (no cells) vs. P4 Lm (no cells)	2	-97.55 to 101.5	No	ns	>0.9999
None Lm (no cells) vs. E2 ctrl (no cells)	-19	-216.2 to 178.2	No	ns	>0.9999
None Lm (no cells) vs. E2 Lm (no cells)	-2.2	-59.94 to 55.54	No	ns	>0.9999
None Lm (no cells) vs. P4+ E2 ctrl (no cells)	-2.6	-202.9 to 197.7	No	ns	>0.9999
None Lm (no cells) vs. P4+ E2 Lm (no cells)	10.8	-68.89 to 90.49	No	ns	0.999
P4 ctrl (no cells) vs. P4 Lm (no cells)	9.6	-210.7 to 229.9	No	ns	>0.9999
P4 ctrl (no cells) vs. E2 ctrl (no cells)	-11.4	-72.66 to 49.86	No	ns	0.9858
P4 ctrl (no cells) vs. E2 Lm (no cells)	5.4	-152.5 to 163.3	No	ns	>0.9999
P4 ctrl (no cells) vs. P4+ E2 ctrl (no cells)	5	-29.68 to 39.68	No	ns	0.9982
P4 ctrl (no cells) vs. P4+ E2 Lm (no cells)	18.4	-136.2 to 173.0	No	ns	0.9997
P4 Lm (no cells) vs. E2 ctrl (no cells)	-21	-265.7 to 223.7	No	ns	>0.9999
P4 Lm (no cells) vs. E2 Lm (no cells)	-4.2	-150.1 to 141.7	No	ns	>0.9999
P4 Lm (no cells) vs. P4+ E2 ctrl (no cells)	-4.6	-233.6 to 224.4	No	ns	>0.9999
P4 Lm (no cells) vs. P4+ E2 Lm (no cells)	8.8	-92.71 to 110.3	No	ns	>0.9999
E2 ctrl (no cells) vs. E2 Lm (no cells)	16.8	-137.2 to 170.8	No	ns	0.9999
E2 ctrl (no cells) vs. P4+ E2 ctrl (no cells)	16.4	-37.54 to 70.34	No	ns	0.8078
E2 ctrl (no cells) vs. P4+ E2 Lm (no cells)	29.8	-132.1 to 191.7	No	ns	0.9869
E2 Lm (no cells) vs. P4+ E2 ctrl (no cells)	-0.4	-170.5 to 169.7	No	ns	>0.9999
E2 Lm (no cells) vs. P4+ E2 Lm (no cells)	13	-65.31 to 91.31	No	ns	0.994
P4+ E2 ctrl (no cells) vs. P4+ E2 Lm (no cells)	13.4	-149.4 to 176.2	No	ns	>0.9999
6
None ctrl vs. None Lm	-5	-44.62 to 34.62	No	ns	0.9995
None ctrl vs. P4 ctrl	-41.2	-304.9 to 222.5	No	ns	0.9963
None ctrl vs. P4 Lm	13.8	-65.16 to 92.76	No	ns	0.991
None ctrl vs. E2 ctrl	14.8	-102.2 to 131.8	No	ns	0.9995
None ctrl vs. E2 Lm	9.2	-81.85 to 100.3	No	ns	>0.9999
None ctrl vs. P4+ E2 ctrl	-1.2	-118.4 to 116.0	No	ns	>0.9999
None ctrl vs. P4+ E2 Lm	3.4	-186.2 to 193.0	No	ns	>0.9999
None ctrl vs. None ctrl (no cells)	125.2	-302.4 to 552.8	No	ns	0.8332
None ctrl vs. None Lm (no cells)	136.2	-373.1 to 645.5	No	ns	0.8857
None ctrl vs. P4 ctrl (no cells)	122.6	-307.0 to 552.2	No	ns	0.8492
None ctrl vs. P4 Lm (no cells)	149.6	-323.8 to 623.0	No	ns	0.7796
None ctrl vs. E2 ctrl (no cells)	115.6	-327.8 to 559.0	No	ns	0.8982
None ctrl vs. E2 Lm (no cells)	138.6	-336.1 to 613.3	No	ns	0.835
None ctrl vs. P4+ E2 ctrl (no cells)	128	-331.6 to 587.6	No	ns	0.8637
None ctrl vs. P4+ E2 Lm (no cells)	148.2	-313.9 to 610.3	No	ns	0.7683
None Lm vs. P4 ctrl	-36.2	-312.1 to 239.7	No	ns	0.9992
None Lm vs. P4 Lm	18.8	-64.31 to 101.9	No	ns	0.9509
None Lm vs. E2 ctrl	19.8	-84.14 to 123.7	No	ns	0.9833
None Lm vs. E2 Lm	14.2	-75.29 to 103.7	No	ns	0.9958
None Lm vs. P4+ E2 ctrl	3.8	-102.0 to 109.6	No	ns	>0.9999
None Lm vs. P4+ E2 Lm	8.4	-194.3 to 211.1	No	ns	>0.9999
None Lm vs. None ctrl (no cells)	130.2	-264.6 to 525.0	No	ns	0.7464
None Lm vs. None Lm (no cells)	141.2	-344.0 to 626.4	No	ns	0.8371
None Lm vs. P4 ctrl (no cells)	127.6	-266.7 to 521.9	No	ns	0.7615
None Lm vs. P4 Lm (no cells)	154.6	-294.5 to 603.7	No	ns	0.7109
None Lm vs. E2 ctrl (no cells)	120.6	-290.4 to 531.6	No	ns	0.8317
None Lm vs. E2 Lm (no cells)	143.6	-306.2 to 593.4	No	ns	0.772
None Lm vs. P4+ E2 ctrl (no cells)	133	-292.3 to 558.3	No	ns	0.7874
None Lm vs. P4+ E2 Lm (no cells)	153.2	-283.6 to 590.0	No	ns	0.6949
P4 ctrl vs. P4 Lm	55	-269.3 to 379.3	No	ns	0.9929
P4 ctrl vs. E2 ctrl	56	-279.4 to 391.4	No	ns	0.9937
P4 ctrl vs. E2 Lm	50.4	-278.0 to 378.8	No	ns	0.9968
P4 ctrl vs. P4+ E2 ctrl	40	-318.9 to 398.9	No	ns	0.9999
P4 ctrl vs. P4+ E2 Lm	44.6	-371.6 to 460.8	No	ns	>0.9999
P4 ctrl vs. None ctrl (no cells)	166.4	-469.6 to 802.4	No	ns	0.8965
P4 ctrl vs. None Lm (no cells)	177.4	-564.6 to 919.4	No	ns	0.9336
P4 ctrl vs. P4 ctrl (no cells)	163.8	-465.4 to 793.0	No	ns	0.8989
P4 ctrl vs. P4 Lm (no cells)	190.8	-512.3 to 893.9	No	ns	0.878
P4 ctrl vs. E2 ctrl (no cells)	156.8	-500.4 to 814.0	No	ns	0.9344
P4 ctrl vs. E2 Lm (no cells)	179.8	-531.4 to 891.0	No	ns	0.912
P4 ctrl vs. P4+ E2 ctrl (no cells)	169.2	-494.5 to 832.9	No	ns	0.9084
P4 ctrl vs. P4+ E2 Lm (no cells)	189.4	-503.4 to 882.2	No	ns	0.874
P4 Lm vs. E2 ctrl	1	-59.03 to 61.03	No	ns	>0.9999
P4 Lm vs. E2 Lm	-4.6	-48.24 to 39.04	No	ns	>0.9999
P4 Lm vs. P4+ E2 ctrl	-15	-66.46 to 36.46	No	ns	0.8361
P4 Lm vs. P4+ E2 Lm	-10.4	-132.0 to 111.2	No	ns	>0.9999
P4 Lm vs. None ctrl (no cells)	111.4	-294.8 to 517.6	No	ns	0.8724
P4 Lm vs. None Lm (no cells)	122.4	-343.3 to 588.1	No	ns	0.8943
P4 Lm vs. P4 ctrl (no cells)	108.8	-300.0 to 517.6	No	ns	0.8881
P4 Lm vs. P4 Lm (no cells)	135.8	-298.3 to 569.9	No	ns	0.7872
P4 Lm vs. E2 ctrl (no cells)	101.8	-317.2 to 520.8	No	ns	0.9279
P4 Lm vs. E2 Lm (no cells)	124.8	-306.0 to 555.6	No	ns	0.8399
P4 Lm vs. P4+ E2 ctrl (no cells)	114.2	-323.6 to 552.0	No	ns	0.8979
P4 Lm vs. P4+ E2 Lm (no cells)	134.4	-288.6 to 557.4	No	ns	0.7756
E2 ctrl vs. E2 Lm	-5.6	-78.24 to 67.04	No	ns	>0.9999
E2 ctrl vs. P4+ E2 ctrl	-16	-65.35 to 33.35	No	ns	0.76
E2 ctrl vs. P4+ E2 Lm	-11.4	-158.7 to 135.9	No	ns	>0.9999
E2 ctrl vs. None ctrl (no cells)	110.4	-278.1 to 498.9	No	ns	0.8518
E2 ctrl vs. None Lm (no cells)	121.4	-331.7 to 574.5	No	ns	0.8847
E2 ctrl vs. P4 ctrl (no cells)	107.8	-276.7 to 492.3	No	ns	0.8598
E2 ctrl vs. P4 Lm (no cells)	134.8	-289.0 to 558.6	No	ns	0.7748
E2 ctrl vs. E2 ctrl (no cells)	100.8	-299.7 to 501.3	No	ns	0.914
E2 ctrl vs. E2 Lm (no cells)	123.8	-293.4 to 541.0	No	ns	0.8244
E2 ctrl vs. P4+ E2 ctrl (no cells)	113.2	-302.0 to 528.4	No	ns	0.8755
E2 ctrl vs. P4+ E2 Lm (no cells)	133.4	-278.0 to 544.8	No	ns	0.7599
E2 Lm vs. P4+ E2 ctrl	-10.4	-56.33 to 35.53	No	ns	0.9506
E2 Lm vs. P4+ E2 Lm	-5.8	-135.1 to 123.5	No	ns	>0.9999
E2 Lm vs. None ctrl (no cells)	116	-274.9 to 506.9	No	ns	0.8243
E2 Lm vs. None Lm (no cells)	127	-317.9 to 571.9	No	ns	0.8491
E2 Lm vs. P4 ctrl (no cells)	113.4	-284.7 to 511.5	No	ns	0.8505
E2 Lm vs. P4 Lm (no cells)	140.4	-271.1 to 551.9	No	ns	0.7185
E2 Lm vs. E2 ctrl (no cells)	106.4	-300.4 to 513.2	No	ns	0.8967
E2 Lm vs. E2 Lm (no cells)	129.4	-283.6 to 542.4	No	ns	0.7861
E2 Lm vs. P4+ E2 ctrl (no cells)	118.8	-309.2 to 546.8	No	ns	0.8656
E2 Lm vs. P4+ E2 Lm (no cells)	139	-263.1 to 541.1	No	ns	0.7074
P4+ E2 ctrl vs. P4+ E2 Lm	4.6	-121.5 to 130.7	No	ns	>0.9999
P4+ E2 ctrl vs. None ctrl (no cells)	126.4	-238.6 to 491.4	No	ns	0.706
P4+ E2 ctrl vs. None Lm (no cells)	137.4	-282.2 to 557.0	No	ns	0.752
P4+ E2 ctrl vs. P4 ctrl (no cells)	123.8	-244.8 to 492.4	No	ns	0.7315
P4+ E2 ctrl vs. P4 Lm (no cells)	150.8	-238.0 to 539.6	No	ns	0.6048
P4+ E2 ctrl vs. E2 ctrl (no cells)	116.8	-261.3 to 494.9	No	ns	0.7965
P4+ E2 ctrl vs. E2 Lm (no cells)	139.8	-245.2 to 524.8	No	ns	0.6646
P4+ E2 ctrl vs. P4+ E2 ctrl (no cells)	129.2	-268.6 to 527.0	No	ns	0.7586
P4+ E2 ctrl vs. P4+ E2 Lm (no cells)	149.4	-228.3 to 527.1	No	ns	0.5865
P4+ E2 Lm vs. None ctrl (no cells)	121.8	-328.5 to 572.1	No	ns	0.8798
P4+ E2 Lm vs. None Lm (no cells)	132.8	-326.5 to 592.1	No	ns	0.8412
P4+ E2 Lm vs. P4 ctrl (no cells)	119.2	-341.7 to 580.1	No	ns	0.9019
P4+ E2 Lm vs. P4 Lm (no cells)	146.2	-288.6 to 581.0	No	ns	0.7305
P4+ E2 Lm vs. E2 ctrl (no cells)	112.2	-346.9 to 571.3	No	ns	0.9257
P4+ E2 Lm vs. E2 Lm (no cells)	135.2	-293.2 to 563.6	No	ns	0.7807
P4+ E2 Lm vs. P4+ E2 ctrl (no cells)	124.6	-360.4 to 609.6	No	ns	0.9049
P4+ E2 Lm vs. P4+ E2 Lm (no cells)	144.8	-282.5 to 572.1	No	ns	0.7242
None ctrl (no cells) vs. None Lm (no cells)	11	-187.1 to 209.1	No	ns	>0.9999
None ctrl (no cells) vs. P4 ctrl (no cells)	-2.6	-67.92 to 62.72	No	ns	>0.9999
None ctrl (no cells) vs. P4 Lm (no cells)	24.4	-148.4 to 197.2	No	ns	0.9985
None ctrl (no cells) vs. E2 ctrl (no cells)	-9.6	-47.71 to 28.51	No	ns	0.9135
None ctrl (no cells) vs. E2 Lm (no cells)	13.4	-154.4 to 181.2	No	ns	>0.9999
None ctrl (no cells) vs. P4+ E2 ctrl (no cells)	2.8	-68.57 to 74.17	No	ns	>0.9999
None ctrl (no cells) vs. P4+ E2 Lm (no cells)	23	-129.1 to 175.1	No	ns	0.9972
None Lm (no cells) vs. P4 ctrl (no cells)	-13.6	-258.8 to 231.6	No	ns	>0.9999
None Lm (no cells) vs. P4 Lm (no cells)	13.4	-34.02 to 60.82	No	ns	0.8552
None Lm (no cells) vs. E2 ctrl (no cells)	-20.6	-218.4 to 177.2	No	ns	>0.9999
None Lm (no cells) vs. E2 Lm (no cells)	2.4	-47.72 to 52.52	No	ns	>0.9999
None Lm (no cells) vs. P4+ E2 ctrl (no cells)	-8.2	-246.4 to 230.0	No	ns	>0.9999
None Lm (no cells) vs. P4+ E2 Lm (no cells)	12	-44.10 to 68.10	No	ns	0.9646
P4 ctrl (no cells) vs. P4 Lm (no cells)	27	-199.3 to 253.3	No	ns	0.9997
P4 ctrl (no cells) vs. E2 ctrl (no cells)	-7	-67.06 to 53.06	No	ns	0.9998
P4 ctrl (no cells) vs. E2 Lm (no cells)	16	-194.3 to 226.3	No	ns	>0.9999
P4 ctrl (no cells) vs. P4+ E2 ctrl (no cells)	5.4	-32.76 to 43.56	No	ns	0.9984
P4 ctrl (no cells) vs. P4+ E2 Lm (no cells)	25.6	-178.2 to 229.4	No	ns	0.9995
P4 Lm (no cells) vs. E2 ctrl (no cells)	-34	-213.7 to 145.7	No	ns	0.984
P4 Lm (no cells) vs. E2 Lm (no cells)	-11	-68.39 to 46.39	No	ns	0.9825
P4 Lm (no cells) vs. P4+ E2 ctrl (no cells)	-21.6	-245.7 to 202.5	No	ns	>0.9999
P4 Lm (no cells) vs. P4+ E2 Lm (no cells)	-1.4	-26.55 to 23.75	No	ns	>0.9999
E2 ctrl (no cells) vs. E2 Lm (no cells)	23	-140.3 to 186.3	No	ns	0.9985
E2 ctrl (no cells) vs. P4+ E2 ctrl (no cells)	12.4	-36.35 to 61.15	No	ns	0.9094
E2 ctrl (no cells) vs. P4+ E2 Lm (no cells)	32.6	-124.4 to 189.6	No	ns	0.9705
E2 Lm (no cells) vs. P4+ E2 ctrl (no cells)	-10.6	-215.0 to 193.8	No	ns	>0.9999
E2 Lm (no cells) vs. P4+ E2 Lm (no cells)	9.6	-33.86 to 53.06	No	ns	0.9571
P4+ E2 ctrl (no cells) vs. P4+ E2 Lm (no cells)	20.2	-181.3 to 221.7	No	ns	>0.9999
Test details	Mean 1	Mean 2	Mean Diff.	SE of diff.	N1	N2	q	DF
0
None ctrl vs. None Lm	407.6	429.8	-22.2	18.89	5	5	1.662	4
None ctrl vs. P4 ctrl	407.6	413.2	-5.6	28.44	5	5	0.2785	4
None ctrl vs. P4 Lm	407.6	389.2	18.4	22.16	5	5	1.174	4
None ctrl vs. E2 ctrl	407.6	424.4	-16.8	42.22	5	5	0.5627	4
None ctrl vs. E2 Lm	407.6	458.4	-50.8	47.29	5	5	1.519	4
None ctrl vs. P4+ E2 ctrl	407.6	410.4	-2.8	33.25	5	5	0.1191	4
None ctrl vs. P4+ E2 Lm	407.6	450.2	-42.6	14.95	5	5	4.03	4
None ctrl vs. None ctrl (no cells)	407.6	204.2	203.4	94.88	5	5	3.032	4
None ctrl vs. None Lm (no cells)	407.6	209.4	198.2	95.11	5	5	2.947	4
None ctrl vs. P4 ctrl (no cells)	407.6	211.4	196.2	99.79	5	5	2.781	4
None ctrl vs. P4 Lm (no cells)	407.6	193.4	214.2	90.36	5	5	3.352	4
None ctrl vs. E2 ctrl (no cells)	407.6	223.2	184.4	98.72	5	5	2.642	4
None ctrl vs. E2 Lm (no cells)	407.6	217.2	190.4	89.72	5	5	3.001	4
None ctrl vs. P4+ E2 ctrl (no cells)	407.6	193.2	214.4	91.28	5	5	3.322	4
None ctrl vs. P4+ E2 Lm (no cells)	407.6	206.4	201.2	91.51	5	5	3.109	4
None Lm vs. P4 ctrl	429.8	413.2	16.6	36.15	5	5	0.6494	4
None Lm vs. P4 Lm	429.8	389.2	40.6	22.24	5	5	2.582	4
None Lm vs. E2 ctrl	429.8	424.4	5.4	39.94	5	5	0.1912	4
None Lm vs. E2 Lm	429.8	458.4	-28.6	42.02	5	5	0.9625	4
None Lm vs. P4+ E2 ctrl	429.8	410.4	19.4	32.61	5	5	0.8412	4
None Lm vs. P4+ E2 Lm	429.8	450.2	-20.4	28.32	5	5	1.019	4
None Lm vs. None ctrl (no cells)	429.8	204.2	225.6	88.94	5	5	3.587	4
None Lm vs. None Lm (no cells)	429.8	209.4	220.4	91.69	5	5	3.399	4
None Lm vs. P4 ctrl (no cells)	429.8	211.4	218.4	93.46	5	5	3.305	4
None Lm vs. P4 Lm (no cells)	429.8	193.4	236.4	85.82	5	5	3.895	4
None Lm vs. E2 ctrl (no cells)	429.8	223.2	206.6	92.21	5	5	3.169	4
None Lm vs. E2 Lm (no cells)	429.8	217.2	212.6	85.72	5	5	3.507	4
None Lm vs. P4+ E2 ctrl (no cells)	429.8	193.2	236.6	83.83	5	5	3.992	4
None Lm vs. P4+ E2 Lm (no cells)	429.8	206.4	223.4	87.42	5	5	3.614	4
P4 ctrl vs. P4 Lm	413.2	389.2	24	19.86	5	5	1.709	4
P4 ctrl vs. E2 ctrl	413.2	424.4	-11.2	25.58	5	5	0.6192	4
P4 ctrl vs. E2 Lm	413.2	458.4	-45.2	53.54	5	5	1.194	4
P4 ctrl vs. P4+ E2 ctrl	413.2	410.4	2.8	38.7	5	5	0.1023	4
P4 ctrl vs. P4+ E2 Lm	413.2	450.2	-37	38.93	5	5	1.344	4
P4 ctrl vs. None ctrl (no cells)	413.2	204.2	209	75.81	5	5	3.899	4
P4 ctrl vs. None Lm (no cells)	413.2	209.4	203.8	76.82	5	5	3.752	4
P4 ctrl vs. P4 ctrl (no cells)	413.2	211.4	201.8	81.58	5	5	3.498	4
P4 ctrl vs. P4 Lm (no cells)	413.2	193.4	219.8	71.73	5	5	4.334	4
P4 ctrl vs. E2 ctrl (no cells)	413.2	223.2	190	79.9	5	5	3.363	4
P4 ctrl vs. E2 Lm (no cells)	413.2	217.2	196	71.34	5	5	3.885	4
P4 ctrl vs. P4+ E2 ctrl (no cells)	413.2	193.2	220	73.81	5	5	4.215	4
P4 ctrl vs. P4+ E2 Lm (no cells)	413.2	206.4	206.8	71.3	5	5	4.102	4
P4 Lm vs. E2 ctrl	389.2	424.4	-35.2	23.27	5	5	2.139	4
P4 Lm vs. E2 Lm	389.2	458.4	-69.2	39.8	5	5	2.459	4
P4 Lm vs. P4+ E2 ctrl	389.2	410.4	-21.2	27.92	5	5	1.074	4
P4 Lm vs. P4+ E2 Lm	389.2	450.2	-61	35.21	5	5	2.45	4
P4 Lm vs. None ctrl (no cells)	389.2	204.2	185	79.02	5	5	3.311	4
P4 Lm vs. None Lm (no cells)	389.2	209.4	179.8	81.81	5	5	3.108	4
P4 Lm vs. P4 ctrl (no cells)	389.2	211.4	177.8	85.06	5	5	2.956	4
P4 Lm vs. P4 Lm (no cells)	389.2	193.4	195.8	75.82	5	5	3.652	4
P4 Lm vs. E2 ctrl (no cells)	389.2	223.2	166	83.24	5	5	2.82	4
P4 Lm vs. E2 Lm (no cells)	389.2	217.2	172	75.76	5	5	3.211	4
P4 Lm vs. P4+ E2 ctrl (no cells)	389.2	193.2	196	75.25	5	5	3.684	4
P4 Lm vs. P4+ E2 Lm (no cells)	389.2	206.4	182.8	76.48	5	5	3.38	4
E2 ctrl vs. E2 Lm	424.4	458.4	-34	56.93	5	5	0.8446	4
E2 ctrl vs. P4+ E2 ctrl	424.4	410.4	14	31.33	5	5	0.6319	4
E2 ctrl vs. P4+ E2 Lm	424.4	450.2	-25.8	56.31	5	5	0.648	4
E2 ctrl vs. None ctrl (no cells)	424.4	204.2	220.2	56.95	5	5	5.469	4
E2 ctrl vs. None Lm (no cells)	424.4	209.4	215	59.94	5	5	5.072	4
E2 ctrl vs. P4 ctrl (no cells)	424.4	211.4	213	63.64	5	5	4.733	4
E2 ctrl vs. P4 Lm (no cells)	424.4	193.4	231	53.71	5	5	6.082	4
E2 ctrl vs. E2 ctrl (no cells)	424.4	223.2	201.2	61.73	5	5	4.609	4
E2 ctrl vs. E2 Lm (no cells)	424.4	217.2	207.2	53.78	5	5	5.449	4
E2 ctrl vs. P4+ E2 ctrl (no cells)	424.4	193.2	231.2	53.98	5	5	6.057	4
E2 ctrl vs. P4+ E2 Lm (no cells)	424.4	206.4	218	54.24	5	5	5.684	4
E2 Lm vs. P4+ E2 ctrl	458.4	410.4	48	60.65	5	5	1.119	4
E2 Lm vs. P4+ E2 Lm	458.4	450.2	8.2	49.71	5	5	0.2333	4
E2 Lm vs. None ctrl (no cells)	458.4	204.2	254.2	107.3	5	5	3.35	4
E2 Lm vs. None Lm (no cells)	458.4	209.4	249	114.9	5	5	3.065	4
E2 Lm vs. P4 ctrl (no cells)	458.4	211.4	247	113.7	5	5	3.071	4
E2 Lm vs. P4 Lm (no cells)	458.4	193.4	265	107.2	5	5	3.497	4
E2 Lm vs. E2 ctrl (no cells)	458.4	223.2	235.2	110.7	5	5	3.004	4
E2 Lm vs. E2 Lm (no cells)	458.4	217.2	241.2	108.1	5	5	3.155	4
E2 Lm vs. P4+ E2 ctrl (no cells)	458.4	193.2	265.2	102.1	5	5	3.674	4
E2 Lm vs. P4+ E2 Lm (no cells)	458.4	206.4	252	107.1	5	5	3.328	4
P4+ E2 ctrl vs. P4+ E2 Lm	410.4	450.2	-39.8	47.18	5	5	1.193	4
P4+ E2 ctrl vs. None ctrl (no cells)	410.4	204.2	206.2	78.22	5	5	3.728	4
P4+ E2 ctrl vs. None Lm (no cells)	410.4	209.4	201	76.3	5	5	3.725	4
P4+ E2 ctrl vs. P4 ctrl (no cells)	410.4	211.4	199	83.61	5	5	3.366	4
P4+ E2 ctrl vs. P4 Lm (no cells)	410.4	193.4	217	72.62	5	5	4.226	4
P4+ E2 ctrl vs. E2 ctrl (no cells)	410.4	223.2	187.2	83.19	5	5	3.182	4
P4+ E2 ctrl vs. E2 Lm (no cells)	410.4	217.2	193.2	71.54	5	5	3.819	4
P4+ E2 ctrl vs. P4+ E2 ctrl (no cells)	410.4	193.2	217.2	74.86	5	5	4.103	4
P4+ E2 ctrl vs. P4+ E2 Lm (no cells)	410.4	206.4	204	75.48	5	5	3.822	4
P4+ E2 Lm vs. None ctrl (no cells)	450.2	204.2	246	108.5	5	5	3.207	4
P4+ E2 Lm vs. None Lm (no cells)	450.2	209.4	240.8	108.8	5	5	3.131	4
P4+ E2 Lm vs. P4 ctrl (no cells)	450.2	211.4	238.8	113.1	5	5	2.986	4
P4+ E2 Lm vs. P4 Lm (no cells)	450.2	193.4	256.8	104.1	5	5	3.49	4
P4+ E2 Lm vs. E2 ctrl (no cells)	450.2	223.2	227	112	5	5	2.866	4
P4+ E2 Lm vs. E2 Lm (no cells)	450.2	217.2	233	103.4	5	5	3.185	4
P4+ E2 Lm vs. P4+ E2 ctrl (no cells)	450.2	193.2	257	104.8	5	5	3.467	4
P4+ E2 Lm vs. P4+ E2 Lm (no cells)	450.2	206.4	243.8	105	5	5	3.285	4
None ctrl (no cells) vs. None Lm (no cells)	204.2	209.4	-5.2	19.21	5	5	0.3829	4
None ctrl (no cells) vs. P4 ctrl (no cells)	204.2	211.4	-7.2	8.991	5	5	1.132	4
None ctrl (no cells) vs. P4 Lm (no cells)	204.2	193.4	10.8	10.91	5	5	1.4	4
None ctrl (no cells) vs. E2 ctrl (no cells)	204.2	223.2	-19	6.804	5	5	3.949	4
None ctrl (no cells) vs. E2 Lm (no cells)	204.2	217.2	-13	14.77	5	5	1.244	4
None ctrl (no cells) vs. P4+ E2 ctrl (no cells)	204.2	193.2	11	8.837	5	5	1.76	4
None ctrl (no cells) vs. P4+ E2 Lm (no cells)	204.2	206.4	-2.2	9.769	5	5	0.3185	4
None Lm (no cells) vs. P4 ctrl (no cells)	209.4	211.4	-2	19.66	5	5	0.1438	4
None Lm (no cells) vs. P4 Lm (no cells)	209.4	193.4	16	10.03	5	5	2.256	4
None Lm (no cells) vs. E2 ctrl (no cells)	209.4	223.2	-13.8	22.81	5	5	0.8556	4
None Lm (no cells) vs. E2 Lm (no cells)	209.4	217.2	-7.8	7.255	5	5	1.52	4
None Lm (no cells) vs. P4+ E2 ctrl (no cells)	209.4	193.2	16.2	25.36	5	5	0.9034	4
None Lm (no cells) vs. P4+ E2 Lm (no cells)	209.4	206.4	3	13.77	5	5	0.3081	4
P4 ctrl (no cells) vs. P4 Lm (no cells)	211.4	193.4	18	14.49	5	5	1.756	4
P4 ctrl (no cells) vs. E2 ctrl (no cells)	211.4	223.2	-11.8	5.352	5	5	3.118	4
P4 ctrl (no cells) vs. E2 Lm (no cells)	211.4	217.2	-5.8	17.46	5	5	0.4698	4
P4 ctrl (no cells) vs. P4+ E2 ctrl (no cells)	211.4	193.2	18.2	13.01	5	5	1.978	4
P4 ctrl (no cells) vs. P4+ E2 Lm (no cells)	211.4	206.4	5	14.51	5	5	0.4874	4
P4 Lm (no cells) vs. E2 ctrl (no cells)	193.4	223.2	-29.8	15.87	5	5	2.655	4
P4 Lm (no cells) vs. E2 Lm (no cells)	193.4	217.2	-23.8	3.917	5	5	8.594	4
P4 Lm (no cells) vs. P4+ E2 ctrl (no cells)	193.4	193.2	0.2	16.24	5	5	0.01742	4
P4 Lm (no cells) vs. P4+ E2 Lm (no cells)	193.4	206.4	-13	6.663	5	5	2.759	4
E2 ctrl (no cells) vs. E2 Lm (no cells)	223.2	217.2	6	19.45	5	5	0.4362	4
E2 ctrl (no cells) vs. P4+ E2 ctrl (no cells)	223.2	193.2	30	10.34	5	5	4.103	4
E2 ctrl (no cells) vs. P4+ E2 Lm (no cells)	223.2	206.4	16.8	14.36	5	5	1.655	4
E2 Lm (no cells) vs. P4+ E2 ctrl (no cells)	217.2	193.2	24	19.84	5	5	1.711	4
E2 Lm (no cells) vs. P4+ E2 Lm (no cells)	217.2	206.4	10.8	9.249	5	5	1.651	4
P4+ E2 ctrl (no cells) vs. P4+ E2 Lm (no cells)	193.2	206.4	-13.2	16.8	5	5	1.111	4
1
None ctrl vs. None Lm	404.4	397.4	7	21.05	5	5	0.4702	4
None ctrl vs. P4 ctrl	404.4	375.4	29	26.9	5	5	1.524	4
None ctrl vs. P4 Lm	404.4	354.2	50.2	32.76	5	5	2.167	4
None ctrl vs. E2 ctrl	404.4	398.2	6.2	36.49	5	5	0.2403	4
None ctrl vs. E2 Lm	404.4	398.6	5.8	41.84	5	5	0.196	4
None ctrl vs. P4+ E2 ctrl	404.4	387.6	16.8	36.77	5	5	0.6461	4
None ctrl vs. P4+ E2 Lm	404.4	420.6	-16.2	12.89	5	5	1.777	4
None ctrl vs. None ctrl (no cells)	404.4	213.2	191.2	101.6	5	5	2.661	4
None ctrl vs. None Lm (no cells)	404.4	207	197.4	99.38	5	5	2.809	4
None ctrl vs. P4 ctrl (no cells)	404.4	196.8	207.6	103.3	5	5	2.841	4
None ctrl vs. P4 Lm (no cells)	404.4	206.2	198.2	103.9	5	5	2.698	4
None ctrl vs. E2 ctrl (no cells)	404.4	211.2	193.2	104.9	5	5	2.605	4
None ctrl vs. E2 Lm (no cells)	404.4	212	192.4	94.59	5	5	2.877	4
None ctrl vs. P4+ E2 ctrl (no cells)	404.4	212	192.4	98.52	5	5	2.762	4
None ctrl vs. P4+ E2 Lm (no cells)	404.4	203	201.4	93.4	5	5	3.049	4
None Lm vs. P4 ctrl	397.4	375.4	22	14.46	5	5	2.151	4
None Lm vs. P4 Lm	397.4	354.2	43.2	15.41	5	5	3.964	4
None Lm vs. E2 ctrl	397.4	398.2	-0.8	19.98	5	5	0.05662	4
None Lm vs. E2 Lm	397.4	398.6	-1.2	29.57	5	5	0.05738	4
None Lm vs. P4+ E2 ctrl	397.4	387.6	9.8	26.72	5	5	0.5187	4
None Lm vs. P4+ E2 Lm	397.4	420.6	-23.2	19.61	5	5	1.673	4
None Lm vs. None ctrl (no cells)	397.4	213.2	184.2	82.03	5	5	3.176	4
None Lm vs. None Lm (no cells)	397.4	207	190.4	82.39	5	5	3.268	4
None Lm vs. P4 ctrl (no cells)	397.4	196.8	200.6	84.46	5	5	3.359	4
None Lm vs. P4 Lm (no cells)	397.4	206.2	191.2	85.66	5	5	3.156	4
None Lm vs. E2 ctrl (no cells)	397.4	211.2	186.2	85.17	5	5	3.092	4
None Lm vs. E2 Lm (no cells)	397.4	212	185.4	77.01	5	5	3.405	4
None Lm vs. P4+ E2 ctrl (no cells)	397.4	212	185.4	78.48	5	5	3.341	4
None Lm vs. P4+ E2 Lm (no cells)	397.4	203	194.4	74.91	5	5	3.67	4
P4 ctrl vs. P4 Lm	375.4	354.2	21.2	16.63	5	5	1.803	4
P4 ctrl vs. E2 ctrl	375.4	398.2	-22.8	17.69	5	5	1.823	4
P4 ctrl vs. E2 Lm	375.4	398.6	-23.2	25.85	5	5	1.269	4
P4 ctrl vs. P4+ E2 ctrl	375.4	387.6	-12.2	28.77	5	5	0.5997	4
P4 ctrl vs. P4+ E2 Lm	375.4	420.6	-45.2	26.66	5	5	2.398	4
P4 ctrl vs. None ctrl (no cells)	375.4	213.2	162.2	81.57	5	5	2.812	4
P4 ctrl vs. None Lm (no cells)	375.4	207	168.4	82.87	5	5	2.874	4
P4 ctrl vs. P4 ctrl (no cells)	375.4	196.8	178.6	85.88	5	5	2.941	4
P4 ctrl vs. P4 Lm (no cells)	375.4	206.2	169.2	84.88	5	5	2.819	4
P4 ctrl vs. E2 ctrl (no cells)	375.4	211.2	164.2	84.77	5	5	2.739	4
P4 ctrl vs. E2 Lm (no cells)	375.4	212	163.4	76.58	5	5	3.018	4
P4 ctrl vs. P4+ E2 ctrl (no cells)	375.4	212	163.4	78.52	5	5	2.943	4
P4 ctrl vs. P4+ E2 Lm (no cells)	375.4	203	172.4	74.62	5	5	3.267	4
P4 Lm vs. E2 ctrl	354.2	398.2	-44	11.46	5	5	5.43	4
P4 Lm vs. E2 Lm	354.2	398.6	-44.4	18.3	5	5	3.431	4
P4 Lm vs. P4+ E2 ctrl	354.2	387.6	-33.4	19.39	5	5	2.436	4
P4 Lm vs. P4+ E2 Lm	354.2	420.6	-66.4	26.59	5	5	3.531	4
P4 Lm vs. None ctrl (no cells)	354.2	213.2	141	75.6	5	5	2.638	4
P4 Lm vs. None Lm (no cells)	354.2	207	147.2	79.34	5	5	2.624	4
P4 Lm vs. P4 ctrl (no cells)	354.2	196.8	157.4	79.49	5	5	2.8	4
P4 Lm vs. P4 Lm (no cells)	354.2	206.2	148	81.42	5	5	2.571	4
P4 Lm vs. E2 ctrl (no cells)	354.2	211.2	143	79.07	5	5	2.558	4
P4 Lm vs. E2 Lm (no cells)	354.2	212	142.2	72.7	5	5	2.766	4
P4 Lm vs. P4+ E2 ctrl (no cells)	354.2	212	142.2	73.56	5	5	2.734	4
P4 Lm vs. P4+ E2 Lm (no cells)	354.2	203	151.2	70.79	5	5	3.021	4
E2 ctrl vs. E2 Lm	398.2	398.6	-0.4	26.63	5	5	0.02124	4
E2 ctrl vs. P4+ E2 ctrl	398.2	387.6	10.6	15.98	5	5	0.9379	4
E2 ctrl vs. P4+ E2 Lm	398.2	420.6	-22.4	33.4	5	5	0.9486	4
E2 ctrl vs. None ctrl (no cells)	398.2	213.2	185	69.47	5	5	3.766	4
E2 ctrl vs. None Lm (no cells)	398.2	207	191.2	71.35	5	5	3.79	4
E2 ctrl vs. P4 ctrl (no cells)	398.2	196.8	201.4	73.4	5	5	3.88	4
E2 ctrl vs. P4 Lm (no cells)	398.2	206.2	192	73.96	5	5	3.671	4
E2 ctrl vs. E2 ctrl (no cells)	398.2	211.2	187	73.23	5	5	3.611	4
E2 ctrl vs. E2 Lm (no cells)	398.2	212	186.2	64.58	5	5	4.077	4
E2 ctrl vs. P4+ E2 ctrl (no cells)	398.2	212	186.2	68.86	5	5	3.824	4
E2 ctrl vs. P4+ E2 Lm (no cells)	398.2	203	195.2	63.67	5	5	4.336	4
E2 Lm vs. P4+ E2 ctrl	398.6	387.6	11	32.05	5	5	0.4854	4
E2 Lm vs. P4+ E2 Lm	398.6	420.6	-22	32.9	5	5	0.9455	4
E2 Lm vs. None ctrl (no cells)	398.6	213.2	185.4	84.87	5	5	3.09	4
E2 Lm vs. None Lm (no cells)	398.6	207	191.6	92.41	5	5	2.932	4
E2 Lm vs. P4 ctrl (no cells)	398.6	196.8	201.8	90.6	5	5	3.15	4
E2 Lm vs. P4 Lm (no cells)	398.6	206.2	192.4	92.59	5	5	2.939	4
E2 Lm vs. E2 ctrl (no cells)	398.6	211.2	187.4	88.13	5	5	3.007	4
E2 Lm vs. E2 Lm (no cells)	398.6	212	186.6	84.88	5	5	3.109	4
E2 Lm vs. P4+ E2 ctrl (no cells)	398.6	212	186.6	82.48	5	5	3.199	4
E2 Lm vs. P4+ E2 Lm (no cells)	398.6	203	195.6	82.33	5	5	3.36	4
P4+ E2 ctrl vs. P4+ E2 Lm	387.6	420.6	-33	31.86	5	5	1.465	4
P4+ E2 ctrl vs. None ctrl (no cells)	387.6	213.2	174.4	77.19	5	5	3.195	4
P4+ E2 ctrl vs. None Lm (no cells)	387.6	207	180.6	77.86	5	5	3.28	4
P4+ E2 ctrl vs. P4 ctrl (no cells)	387.6	196.8	190.8	79.82	5	5	3.381	4
P4+ E2 ctrl vs. P4 Lm (no cells)	387.6	206.2	181.4	82.02	5	5	3.128	4
P4+ E2 ctrl vs. E2 ctrl (no cells)	387.6	211.2	176.4	81.4	5	5	3.065	4
P4+ E2 ctrl vs. E2 Lm (no cells)	387.6	212	175.6	71.45	5	5	3.476	4
P4+ E2 ctrl vs. P4+ E2 ctrl (no cells)	387.6	212	175.6	78.66	5	5	3.157	4
P4+ E2 ctrl vs. P4+ E2 Lm (no cells)	387.6	203	184.6	72.03	5	5	3.624	4
P4+ E2 Lm vs. None ctrl (no cells)	420.6	213.2	207.4	99.82	5	5	2.938	4
P4+ E2 Lm vs. None Lm (no cells)	420.6	207	213.6	100.2	5	5	3.014	4
P4+ E2 Lm vs. P4 ctrl (no cells)	420.6	196.8	223.8	102	5	5	3.101	4
P4+ E2 Lm vs. P4 Lm (no cells)	420.6	206.2	214.4	104.1	5	5	2.913	4
P4+ E2 Lm vs. E2 ctrl (no cells)	420.6	211.2	209.4	103.2	5	5	2.869	4
P4+ E2 Lm vs. E2 Lm (no cells)	420.6	212	208.6	94.79	5	5	3.112	4
P4+ E2 Lm vs. P4+ E2 ctrl (no cells)	420.6	212	208.6	97.05	5	5	3.04	4
P4+ E2 Lm vs. P4+ E2 Lm (no cells)	420.6	203	217.6	93.34	5	5	3.297	4
None ctrl (no cells) vs. None Lm (no cells)	213.2	207	6.2	24.18	5	5	0.3626	4
None ctrl (no cells) vs. P4 ctrl (no cells)	213.2	196.8	16.4	12.84	5	5	1.807	4
None ctrl (no cells) vs. P4 Lm (no cells)	213.2	206.2	7	16.25	5	5	0.6093	4
None ctrl (no cells) vs. E2 ctrl (no cells)	213.2	211.2	2	5.02	5	5	0.5634	4
None ctrl (no cells) vs. E2 Lm (no cells)	213.2	212	1.2	19.28	5	5	0.08802	4
None ctrl (no cells) vs. P4+ E2 ctrl (no cells)	213.2	212	1.2	15.38	5	5	0.1104	4
None ctrl (no cells) vs. P4+ E2 Lm (no cells)	213.2	203	10.2	15.02	5	5	0.9603	4
None Lm (no cells) vs. P4 ctrl (no cells)	207	196.8	10.2	18.98	5	5	0.7601	4
None Lm (no cells) vs. P4 Lm (no cells)	207	206.2	0.8	12.69	5	5	0.08913	4
None Lm (no cells) vs. E2 ctrl (no cells)	207	211.2	-4.2	25.71	5	5	0.231	4
None Lm (no cells) vs. E2 Lm (no cells)	207	212	-5	9.466	5	5	0.747	4
None Lm (no cells) vs. P4+ E2 ctrl (no cells)	207	212	-5	30.86	5	5	0.2291	4
None Lm (no cells) vs. P4+ E2 Lm (no cells)	207	203	4	14.23	5	5	0.3975	4
P4 ctrl (no cells) vs. P4 Lm (no cells)	196.8	206.2	-9.4	16.61	5	5	0.8004	4
P4 ctrl (no cells) vs. E2 ctrl (no cells)	196.8	211.2	-14.4	13.38	5	5	1.522	4
P4 ctrl (no cells) vs. E2 Lm (no cells)	196.8	212	-15.2	18.8	5	5	1.144	4
P4 ctrl (no cells) vs. P4+ E2 ctrl (no cells)	196.8	212	-15.2	20.42	5	5	1.052	4
P4 ctrl (no cells) vs. P4+ E2 Lm (no cells)	196.8	203	-6.2	16.37	5	5	0.5355	4
P4 Lm (no cells) vs. E2 ctrl (no cells)	206.2	211.2	-5	16.34	5	5	0.4328	4
P4 Lm (no cells) vs. E2 Lm (no cells)	206.2	212	-5.8	12.3	5	5	0.667	4
P4 Lm (no cells) vs. P4+ E2 ctrl (no cells)	206.2	212	-5.8	22.85	5	5	0.3589	4
P4 Lm (no cells) vs. P4+ E2 Lm (no cells)	206.2	203	3.2	11.04	5	5	0.41	4
E2 ctrl (no cells) vs. E2 Lm (no cells)	211.2	212	-0.8	22.2	5	5	0.05097	4
E2 ctrl (no cells) vs. P4+ E2 ctrl (no cells)	211.2	212	-0.8	13.26	5	5	0.08534	4
E2 ctrl (no cells) vs. P4+ E2 Lm (no cells)	211.2	203	8.2	16.9	5	5	0.686	4
E2 Lm (no cells) vs. P4+ E2 ctrl (no cells)	212	212	0	27.66	5	5	0	4
E2 Lm (no cells) vs. P4+ E2 Lm (no cells)	212	203	9	9.508	5	5	1.339	4
P4+ E2 ctrl (no cells) vs. P4+ E2 Lm (no cells)	212	203	9	18.82	5	5	0.6762	4
2
None ctrl vs. None Lm	369	389.2	-20.2	14.27	5	5	2.002	4
None ctrl vs. P4 ctrl	369	373.2	-4.2	14.38	5	5	0.413	4
None ctrl vs. P4 Lm	369	326.2	42.8	25.94	5	5	2.334	4
None ctrl vs. E2 ctrl	369	387.2	-18.2	16.13	5	5	1.596	4
None ctrl vs. E2 Lm	369	382.2	-13.2	15.16	5	5	1.231	4
None ctrl vs. P4+ E2 ctrl	369	375.2	-6.2	19.41	5	5	0.4517	4
None ctrl vs. P4+ E2 Lm	369	386.6	-17.6	10.4	5	5	2.392	4
None ctrl vs. None ctrl (no cells)	369	219.6	149.4	87.79	5	5	2.407	4
None ctrl vs. None Lm (no cells)	369	185.2	183.8	86.84	5	5	2.993	4
None ctrl vs. P4 ctrl (no cells)	369	200.6	168.4	89.3	5	5	2.667	4
None ctrl vs. P4 Lm (no cells)	369	212.2	156.8	94.24	5	5	2.353	4
None ctrl vs. E2 ctrl (no cells)	369	206.6	162.4	88.82	5	5	2.586	4
None ctrl vs. E2 Lm (no cells)	369	186.4	182.6	82.4	5	5	3.134	4
None ctrl vs. P4+ E2 ctrl (no cells)	369	218.2	150.8	80.05	5	5	2.664	4
None ctrl vs. P4+ E2 Lm (no cells)	369	196.4	172.6	78.96	5	5	3.091	4
None Lm vs. P4 ctrl	389.2	373.2	16	12.55	5	5	1.803	4
None Lm vs. P4 Lm	389.2	326.2	63	22.16	5	5	4.02	4
None Lm vs. E2 ctrl	389.2	387.2	2	23.39	5	5	0.1209	4
None Lm vs. E2 Lm	389.2	382.2	7	19.63	5	5	0.5042	4
None Lm vs. P4+ E2 ctrl	389.2	375.2	14	24.85	5	5	0.7966	4
None Lm vs. P4+ E2 Lm	389.2	386.6	2.6	17.16	5	5	0.2143	4
None Lm vs. None ctrl (no cells)	389.2	219.6	169.6	83.53	5	5	2.872	4
None Lm vs. None Lm (no cells)	389.2	185.2	204	83.41	5	5	3.459	4
None Lm vs. P4 ctrl (no cells)	389.2	200.6	188.6	83.33	5	5	3.201	4
None Lm vs. P4 Lm (no cells)	389.2	212.2	177	89.99	5	5	2.782	4
None Lm vs. E2 ctrl (no cells)	389.2	206.6	182.6	83.04	5	5	3.11	4
None Lm vs. E2 Lm (no cells)	389.2	186.4	202.8	78.95	5	5	3.633	4
None Lm vs. P4+ E2 ctrl (no cells)	389.2	218.2	171	73.51	5	5	3.29	4
None Lm vs. P4+ E2 Lm (no cells)	389.2	196.4	192.8	75.71	5	5	3.601	4
P4 ctrl vs. P4 Lm	373.2	326.2	47	13.24	5	5	5.02	4
P4 ctrl vs. E2 ctrl	373.2	387.2	-14	14.16	5	5	1.398	4
P4 ctrl vs. E2 Lm	373.2	382.2	-9	17.22	5	5	0.7389	4
P4 ctrl vs. P4+ E2 ctrl	373.2	375.2	-2	19.63	5	5	0.1441	4
P4 ctrl vs. P4+ E2 Lm	373.2	386.6	-13.4	20.17	5	5	0.9395	4
P4 ctrl vs. None ctrl (no cells)	373.2	219.6	153.6	75.44	5	5	2.879	4
P4 ctrl vs. None Lm (no cells)	373.2	185.2	188	76.95	5	5	3.455	4
P4 ctrl vs. P4 ctrl (no cells)	373.2	200.6	172.6	76.87	5	5	3.175	4
P4 ctrl vs. P4 Lm (no cells)	373.2	212.2	161	82.58	5	5	2.757	4
P4 ctrl vs. E2 ctrl (no cells)	373.2	206.6	166.6	76.02	5	5	3.099	4
P4 ctrl vs. E2 Lm (no cells)	373.2	186.4	186.8	71.33	5	5	3.704	4
P4 ctrl vs. P4+ E2 ctrl (no cells)	373.2	218.2	155	67.2	5	5	3.262	4
P4 ctrl vs. P4+ E2 Lm (no cells)	373.2	196.4	176.8	67.82	5	5	3.686	4
P4 Lm vs. E2 ctrl	326.2	387.2	-61	19.07	5	5	4.524	4
P4 Lm vs. E2 Lm	326.2	382.2	-56	24.41	5	5	3.245	4
P4 Lm vs. P4+ E2 ctrl	326.2	375.2	-49	20.55	5	5	3.372	4
P4 Lm vs. P4+ E2 Lm	326.2	386.6	-60.4	33.04	5	5	2.586	4
P4 Lm vs. None ctrl (no cells)	326.2	219.6	106.6	64	5	5	2.355	4
P4 Lm vs. None Lm (no cells)	326.2	185.2	141	68.91	5	5	2.894	4
P4 Lm vs. P4 ctrl (no cells)	326.2	200.6	125.6	66.1	5	5	2.687	4
P4 Lm vs. P4 Lm (no cells)	326.2	212.2	114	73.88	5	5	2.182	4
P4 Lm vs. E2 ctrl (no cells)	326.2	206.6	119.6	65.08	5	5	2.599	4
P4 Lm vs. E2 Lm (no cells)	326.2	186.4	139.8	62.52	5	5	3.162	4
P4 Lm vs. P4+ E2 ctrl (no cells)	326.2	218.2	108	57.36	5	5	2.663	4
P4 Lm vs. P4+ E2 Lm (no cells)	326.2	196.4	129.8	59.15	5	5	3.103	4
E2 ctrl vs. E2 Lm	387.2	382.2	5	22.28	5	5	0.3174	4
E2 ctrl vs. P4+ E2 ctrl	387.2	375.2	12	12.28	5	5	1.382	4
E2 ctrl vs. P4+ E2 Lm	387.2	386.6	0.6	22.9	5	5	0.03705	4
E2 ctrl vs. None ctrl (no cells)	387.2	219.6	167.6	74.69	5	5	3.173	4
E2 ctrl vs. None Lm (no cells)	387.2	185.2	202	74.15	5	5	3.853	4
E2 ctrl vs. P4 ctrl (no cells)	387.2	200.6	186.6	77.56	5	5	3.402	4
E2 ctrl vs. P4 Lm (no cells)	387.2	212.2	175	81.47	5	5	3.038	4
E2 ctrl vs. E2 ctrl (no cells)	387.2	206.6	180.6	76.87	5	5	3.322	4
E2 ctrl vs. E2 Lm (no cells)	387.2	186.4	200.8	69.19	5	5	4.104	4
E2 ctrl vs. P4+ E2 ctrl (no cells)	387.2	218.2	169	69.1	5	5	3.459	4
E2 ctrl vs. P4+ E2 Lm (no cells)	387.2	196.4	190.8	65.66	5	5	4.109	4
E2 Lm vs. P4+ E2 ctrl	382.2	375.2	7	23.64	5	5	0.4188	4
E2 Lm vs. P4+ E2 Lm	382.2	386.6	-4.4	23.49	5	5	0.2649	4
E2 Lm vs. None ctrl (no cells)	382.2	219.6	162.6	87.62	5	5	2.624	4
E2 Lm vs. None Lm (no cells)	382.2	185.2	197	92.06	5	5	3.026	4
E2 Lm vs. P4 ctrl (no cells)	382.2	200.6	181.6	90.44	5	5	2.84	4
E2 Lm vs. P4 Lm (no cells)	382.2	212.2	170	97.56	5	5	2.464	4
E2 Lm vs. E2 ctrl (no cells)	382.2	206.6	175.6	89.25	5	5	2.782	4
E2 Lm vs. E2 Lm (no cells)	382.2	186.4	195.8	86.02	5	5	3.219	4
E2 Lm vs. P4+ E2 ctrl (no cells)	382.2	218.2	164	81.62	5	5	2.842	4
E2 Lm vs. P4+ E2 Lm (no cells)	382.2	196.4	185.8	82.51	5	5	3.185	4
P4+ E2 ctrl vs. P4+ E2 Lm	375.2	386.6	-11.4	28.2	5	5	0.5716	4
P4+ E2 ctrl vs. None ctrl (no cells)	375.2	219.6	155.6	75.1	5	5	2.93	4
P4+ E2 ctrl vs. None Lm (no cells)	375.2	185.2	190	75.14	5	5	3.576	4
P4+ E2 ctrl vs. P4 ctrl (no cells)	375.2	200.6	174.6	77.8	5	5	3.174	4
P4+ E2 ctrl vs. P4 Lm (no cells)	375.2	212.2	163	84.04	5	5	2.743	4
P4+ E2 ctrl vs. E2 ctrl (no cells)	375.2	206.6	168.6	77.61	5	5	3.072	4
P4+ E2 ctrl vs. E2 Lm (no cells)	375.2	186.4	188.8	71.13	5	5	3.754	4
P4+ E2 ctrl vs. P4+ E2 ctrl (no cells)	375.2	218.2	157	70.68	5	5	3.141	4
P4+ E2 ctrl vs. P4+ E2 Lm (no cells)	375.2	196.4	178.8	68	5	5	3.719	4
P4+ E2 Lm vs. None ctrl (no cells)	386.6	219.6	167	93	5	5	2.539	4
P4+ E2 Lm vs. None Lm (no cells)	386.6	185.2	201.4	89.56	5	5	3.18	4
P4+ E2 Lm vs. P4 ctrl (no cells)	386.6	200.6	186	93.55	5	5	2.812	4
P4+ E2 Lm vs. P4 Lm (no cells)	386.6	212.2	174.4	96.95	5	5	2.544	4
P4+ E2 Lm vs. E2 ctrl (no cells)	386.6	206.6	180	93.22	5	5	2.731	4
P4+ E2 Lm vs. E2 Lm (no cells)	386.6	186.4	200.2	85.64	5	5	3.306	4
P4+ E2 Lm vs. P4+ E2 ctrl (no cells)	386.6	218.2	168.4	83.5	5	5	2.852	4
P4+ E2 Lm vs. P4+ E2 Lm (no cells)	386.6	196.4	190.2	82.19	5	5	3.273	4
None ctrl (no cells) vs. None Lm (no cells)	219.6	185.2	34.4	31.98	5	5	1.521	4
None ctrl (no cells) vs. P4 ctrl (no cells)	219.6	200.6	19	14.25	5	5	1.885	4
None ctrl (no cells) vs. P4 Lm (no cells)	219.6	212.2	7.4	25.78	5	5	0.406	4
None ctrl (no cells) vs. E2 ctrl (no cells)	219.6	206.6	13	11.1	5	5	1.656	4
None ctrl (no cells) vs. E2 Lm (no cells)	219.6	186.4	33.2	22.67	5	5	2.071	4
None ctrl (no cells) vs. P4+ E2 ctrl (no cells)	219.6	218.2	1.4	21.1	5	5	0.09384	4
None ctrl (no cells) vs. P4+ E2 Lm (no cells)	219.6	196.4	23.2	23.26	5	5	1.41	4
None Lm (no cells) vs. P4 ctrl (no cells)	185.2	200.6	-15.4	27.35	5	5	0.7964	4
None Lm (no cells) vs. P4 Lm (no cells)	185.2	212.2	-27	18.96	5	5	2.014	4
None Lm (no cells) vs. E2 ctrl (no cells)	185.2	206.6	-21.4	30.63	5	5	0.9881	4
None Lm (no cells) vs. E2 Lm (no cells)	185.2	186.4	-1.2	12.8	5	5	0.1326	4
None Lm (no cells) vs. P4+ E2 ctrl (no cells)	185.2	218.2	-33	28.86	5	5	1.617	4
None Lm (no cells) vs. P4+ E2 Lm (no cells)	185.2	196.4	-11.2	15.76	5	5	1.005	4
P4 ctrl (no cells) vs. P4 Lm (no cells)	200.6	212.2	-11.6	21.71	5	5	0.7557	4
P4 ctrl (no cells) vs. E2 ctrl (no cells)	200.6	206.6	-6	5.831	5	5	1.455	4
P4 ctrl (no cells) vs. E2 Lm (no cells)	200.6	186.4	14.2	21.25	5	5	0.9452	4
P4 ctrl (no cells) vs. P4+ E2 ctrl (no cells)	200.6	218.2	-17.6	13.26	5	5	1.877	4
P4 ctrl (no cells) vs. P4+ E2 Lm (no cells)	200.6	196.4	4.2	22.99	5	5	0.2584	4
P4 Lm (no cells) vs. E2 ctrl (no cells)	212.2	206.6	5.6	22.4	5	5	0.3536	4
P4 Lm (no cells) vs. E2 Lm (no cells)	212.2	186.4	25.8	13.83	5	5	2.638	4
P4 Lm (no cells) vs. P4+ E2 ctrl (no cells)	212.2	218.2	-6	23.28	5	5	0.3645	4
P4 Lm (no cells) vs. P4+ E2 Lm (no cells)	212.2	196.4	15.8	16.49	5	5	1.355	4
E2 ctrl (no cells) vs. E2 Lm (no cells)	206.6	186.4	20.2	22.32	5	5	1.28	4
E2 ctrl (no cells) vs. P4+ E2 ctrl (no cells)	206.6	218.2	-11.6	13.04	5	5	1.258	4
E2 ctrl (no cells) vs. P4+ E2 Lm (no cells)	206.6	196.4	10.2	23.38	5	5	0.6169	4
E2 Lm (no cells) vs. P4+ E2 ctrl (no cells)	186.4	218.2	-31.8	20.72	5	5	2.17	4
E2 Lm (no cells) vs. P4+ E2 Lm (no cells)	186.4	196.4	-10	4.123	5	5	3.43	4
P4+ E2 ctrl (no cells) vs. P4+ E2 Lm (no cells)	218.2	196.4	21.8	20.49	5	5	1.505	4
3
None ctrl vs. None Lm	352.8	380.8	-28	22.98	5	5	1.723	4
None ctrl vs. P4 ctrl	352.8	343	9.8	33.09	5	5	0.4188	4
None ctrl vs. P4 Lm	352.8	353.2	-0.4	40.98	5	5	0.01381	4
None ctrl vs. E2 ctrl	352.8	361.2	-8.4	30.51	5	5	0.3894	4
None ctrl vs. E2 Lm	352.8	368.6	-15.8	34.25	5	5	0.6524	4
None ctrl vs. P4+ E2 ctrl	352.8	333.4	19.4	29.13	5	5	0.9418	4
None ctrl vs. P4+ E2 Lm	352.8	368.2	-15.4	14.12	5	5	1.543	4
None ctrl vs. None ctrl (no cells)	352.8	197.4	155.4	97.08	5	5	2.264	4
None ctrl vs. None Lm (no cells)	352.8	180.4	172.4	89.83	5	5	2.714	4
None ctrl vs. P4 ctrl (no cells)	352.8	185	167.8	88.14	5	5	2.692	4
None ctrl vs. P4 Lm (no cells)	352.8	207.6	145.2	101.2	5	5	2.029	4
None ctrl vs. E2 ctrl (no cells)	352.8	198.2	154.6	89.23	5	5	2.45	4
None ctrl vs. E2 Lm (no cells)	352.8	188.4	164.4	86.68	5	5	2.682	4
None ctrl vs. P4+ E2 ctrl (no cells)	352.8	213.4	139.4	87.59	5	5	2.251	4
None ctrl vs. P4+ E2 Lm (no cells)	352.8	194.6	158.2	86.66	5	5	2.582	4
None Lm vs. P4 ctrl	380.8	343	37.8	15.25	5	5	3.505	4
None Lm vs. P4 Lm	380.8	353.2	27.6	19.29	5	5	2.023	4
None Lm vs. E2 ctrl	380.8	361.2	19.6	18.72	5	5	1.481	4
None Lm vs. E2 Lm	380.8	368.6	12.2	20.3	5	5	0.85	4
None Lm vs. P4+ E2 ctrl	380.8	333.4	47.4	11.42	5	5	5.869	4
None Lm vs. P4+ E2 Lm	380.8	368.2	12.6	17.59	5	5	1.013	4
None Lm vs. None ctrl (no cells)	380.8	197.4	183.4	81.19	5	5	3.194	4
None Lm vs. None Lm (no cells)	380.8	180.4	200.4	80.38	5	5	3.526	4
None Lm vs. P4 ctrl (no cells)	380.8	185	195.8	74.18	5	5	3.733	4
None Lm vs. P4 Lm (no cells)	380.8	207.6	173.2	88.01	5	5	2.783	4
None Lm vs. E2 ctrl (no cells)	380.8	198.2	182.6	73.66	5	5	3.506	4
None Lm vs. E2 Lm (no cells)	380.8	188.4	192.4	74.92	5	5	3.632	4
None Lm vs. P4+ E2 ctrl (no cells)	380.8	213.4	167.4	72.09	5	5	3.284	4
None Lm vs. P4+ E2 Lm (no cells)	380.8	194.6	186.2	73.81	5	5	3.568	4
P4 ctrl vs. P4 Lm	343	353.2	-10.2	11.47	5	5	1.258	4
P4 ctrl vs. E2 ctrl	343	361.2	-18.2	20.71	5	5	1.243	4
P4 ctrl vs. E2 Lm	343	368.6	-25.6	19.62	5	5	1.845	4
P4 ctrl vs. P4+ E2 ctrl	343	333.4	9.6	5.697	5	5	2.383	4
P4 ctrl vs. P4+ E2 Lm	343	368.2	-25.2	27.91	5	5	1.277	4
P4 ctrl vs. None ctrl (no cells)	343	197.4	145.6	69.22	5	5	2.975	4
P4 ctrl vs. None Lm (no cells)	343	180.4	162.6	69.93	5	5	3.288	4
P4 ctrl vs. P4 ctrl (no cells)	343	185	158	64.82	5	5	3.447	4
P4 ctrl vs. P4 Lm (no cells)	343	207.6	135.4	76.11	5	5	2.516	4
P4 ctrl vs. E2 ctrl (no cells)	343	198.2	144.8	62.8	5	5	3.261	4
P4 ctrl vs. E2 Lm (no cells)	343	188.4	154.6	64.2	5	5	3.406	4
P4 ctrl vs. P4+ E2 ctrl (no cells)	343	213.4	129.6	59.82	5	5	3.064	4
P4 ctrl vs. P4+ E2 Lm (no cells)	343	194.6	148.4	61.82	5	5	3.395	4
P4 Lm vs. E2 ctrl	353.2	361.2	-8	22.04	5	5	0.5134	4
P4 Lm vs. E2 Lm	353.2	368.6	-15.4	23.88	5	5	0.9121	4
P4 Lm vs. P4+ E2 ctrl	353.2	333.4	19.8	13.56	5	5	2.066	4
P4 Lm vs. P4+ E2 Lm	353.2	368.2	-15	33.86	5	5	0.6266	4
P4 Lm vs. None ctrl (no cells)	353.2	197.4	155.8	64.39	5	5	3.422	4
P4 Lm vs. None Lm (no cells)	353.2	180.4	172.8	68.75	5	5	3.555	4
P4 Lm vs. P4 ctrl (no cells)	353.2	185	168.2	60.1	5	5	3.958	4
P4 Lm vs. P4 Lm (no cells)	353.2	207.6	145.6	73.17	5	5	2.814	4
P4 Lm vs. E2 ctrl (no cells)	353.2	198.2	155	57.68	5	5	3.801	4
P4 Lm vs. E2 Lm (no cells)	353.2	188.4	164.8	61.75	5	5	3.774	4
P4 Lm vs. P4+ E2 ctrl (no cells)	353.2	213.4	139.8	55.93	5	5	3.535	4
P4 Lm vs. P4+ E2 Lm (no cells)	353.2	194.6	158.6	59.44	5	5	3.773	4
E2 ctrl vs. E2 Lm	361.2	368.6	-7.4	26.28	5	5	0.3982	4
E2 ctrl vs. P4+ E2 ctrl	361.2	333.4	27.8	16.49	5	5	2.384	4
E2 ctrl vs. P4+ E2 Lm	361.2	368.2	-7	27.99	5	5	0.3537	4
E2 ctrl vs. None ctrl (no cells)	361.2	197.4	163.8	72.83	5	5	3.181	4
E2 ctrl vs. None Lm (no cells)	361.2	180.4	180.8	69.7	5	5	3.668	4
E2 ctrl vs. P4 ctrl (no cells)	361.2	185	176.2	65.24	5	5	3.82	4
E2 ctrl vs. P4 Lm (no cells)	361.2	207.6	153.6	80.69	5	5	2.692	4
E2 ctrl vs. E2 ctrl (no cells)	361.2	198.2	163	64.95	5	5	3.549	4
E2 ctrl vs. E2 Lm (no cells)	361.2	188.4	172.8	65.21	5	5	3.748	4
E2 ctrl vs. P4+ E2 ctrl (no cells)	361.2	213.4	147.8	66.39	5	5	3.149	4
E2 ctrl vs. P4+ E2 Lm (no cells)	361.2	194.6	166.6	65.39	5	5	3.603	4
E2 Lm vs. P4+ E2 ctrl	368.6	333.4	35.2	16.87	5	5	2.952	4
E2 Lm vs. P4+ E2 Lm	368.6	368.2	0.4	35.57	5	5	0.01591	4
E2 Lm vs. None ctrl (no cells)	368.6	197.4	171.2	83.31	5	5	2.906	4
E2 Lm vs. None Lm (no cells)	368.6	180.4	188.2	85.71	5	5	3.105	4
E2 Lm vs. P4 ctrl (no cells)	368.6	185	183.6	81.06	5	5	3.203	4
E2 Lm vs. P4 Lm (no cells)	368.6	207.6	161	92.37	5	5	2.465	4
E2 Lm vs. E2 ctrl (no cells)	368.6	198.2	170.4	77.76	5	5	3.099	4
E2 Lm vs. E2 Lm (no cells)	368.6	188.4	180.2	80.26	5	5	3.175	4
E2 Lm vs. P4+ E2 ctrl (no cells)	368.6	213.4	155.2	75.7	5	5	2.899	4
E2 Lm vs. P4+ E2 Lm (no cells)	368.6	194.6	174	77.59	5	5	3.172	4
P4+ E2 ctrl vs. P4+ E2 Lm	333.4	368.2	-34.8	25.24	5	5	1.95	4
P4+ E2 ctrl vs. None ctrl (no cells)	333.4	197.4	136	72.81	5	5	2.642	4
P4+ E2 ctrl vs. None Lm (no cells)	333.4	180.4	153	72.56	5	5	2.982	4
P4+ E2 ctrl vs. P4 ctrl (no cells)	333.4	185	148.4	67.73	5	5	3.099	4
P4+ E2 ctrl vs. P4 Lm (no cells)	333.4	207.6	125.8	79.99	5	5	2.224	4
P4+ E2 ctrl vs. E2 ctrl (no cells)	333.4	198.2	135.2	66.07	5	5	2.894	4
P4+ E2 ctrl vs. E2 Lm (no cells)	333.4	188.4	145	67.17	5	5	3.053	4
P4+ E2 ctrl vs. P4+ E2 ctrl (no cells)	333.4	213.4	120	64.02	5	5	2.651	4
P4+ E2 ctrl vs. P4+ E2 Lm (no cells)	333.4	194.6	138.8	65.34	5	5	3.004	4
P4+ E2 Lm vs. None ctrl (no cells)	368.2	197.4	170.8	88.98	5	5	2.715	4
P4+ E2 Lm vs. None Lm (no cells)	368.2	180.4	187.8	83.09	5	5	3.196	4
P4+ E2 Lm vs. P4 ctrl (no cells)	368.2	185	183.2	78.89	5	5	3.284	4
P4+ E2 Lm vs. P4 Lm (no cells)	368.2	207.6	160.6	92.68	5	5	2.451	4
P4+ E2 Lm vs. E2 ctrl (no cells)	368.2	198.2	170	80.63	5	5	2.982	4
P4+ E2 Lm vs. E2 Lm (no cells)	368.2	188.4	179.8	78.97	5	5	3.22	4
P4+ E2 Lm vs. P4+ E2 ctrl (no cells)	368.2	213.4	154.8	78.73	5	5	2.781	4
P4+ E2 Lm vs. P4+ E2 Lm (no cells)	368.2	194.6	173.6	79.05	5	5	3.106	4
None ctrl (no cells) vs. None Lm (no cells)	197.4	180.4	17	30.11	5	5	0.7984	4
None ctrl (no cells) vs. P4 ctrl (no cells)	197.4	185	12.4	20.95	5	5	0.8369	4
None ctrl (no cells) vs. P4 Lm (no cells)	197.4	207.6	-10.2	18.62	5	5	0.7748	4
None ctrl (no cells) vs. E2 ctrl (no cells)	197.4	198.2	-0.8	10.9	5	5	0.1038	4
None ctrl (no cells) vs. E2 Lm (no cells)	197.4	188.4	9	21.8	5	5	0.5839	4
None ctrl (no cells) vs. P4+ E2 ctrl (no cells)	197.4	213.4	-16	15.2	5	5	1.488	4
None ctrl (no cells) vs. P4+ E2 Lm (no cells)	197.4	194.6	2.8	17.35	5	5	0.2282	4
None Lm (no cells) vs. P4 ctrl (no cells)	180.4	185	-4.6	23.64	5	5	0.2752	4
None Lm (no cells) vs. P4 Lm (no cells)	180.4	207.6	-27.2	23.71	5	5	1.622	4
None Lm (no cells) vs. E2 ctrl (no cells)	180.4	198.2	-17.8	26.95	5	5	0.934	4
None Lm (no cells) vs. E2 Lm (no cells)	180.4	188.4	-8	10.67	5	5	1.061	4
None Lm (no cells) vs. P4+ E2 ctrl (no cells)	180.4	213.4	-33	30.64	5	5	1.523	4
None Lm (no cells) vs. P4+ E2 Lm (no cells)	180.4	194.6	-14.2	17.09	5	5	1.175	4
P4 ctrl (no cells) vs. P4 Lm (no cells)	185	207.6	-22.6	23.27	5	5	1.373	4
P4 ctrl (no cells) vs. E2 ctrl (no cells)	185	198.2	-13.2	11.72	5	5	1.593	4
P4 ctrl (no cells) vs. E2 Lm (no cells)	185	188.4	-3.4	14.59	5	5	0.3295	4
P4 ctrl (no cells) vs. P4+ E2 ctrl (no cells)	185	213.4	-28.4	21.04	5	5	1.909	4
P4 ctrl (no cells) vs. P4+ E2 Lm (no cells)	185	194.6	-9.6	18.66	5	5	0.7277	4
P4 Lm (no cells) vs. E2 ctrl (no cells)	207.6	198.2	9.4	21.7	5	5	0.6125	4
P4 Lm (no cells) vs. E2 Lm (no cells)	207.6	188.4	19.2	19.09	5	5	1.422	4
P4 Lm (no cells) vs. P4+ E2 ctrl (no cells)	207.6	213.4	-5.8	19.03	5	5	0.431	4
P4 Lm (no cells) vs. P4+ E2 Lm (no cells)	207.6	194.6	13	16.24	5	5	1.132	4
E2 ctrl (no cells) vs. E2 Lm (no cells)	198.2	188.4	9.8	16.89	5	5	0.8208	4
E2 ctrl (no cells) vs. P4+ E2 ctrl (no cells)	198.2	213.4	-15.2	14.45	5	5	1.487	4
E2 ctrl (no cells) vs. P4+ E2 Lm (no cells)	198.2	194.6	3.6	15.45	5	5	0.3296	4
E2 Lm (no cells) vs. P4+ E2 ctrl (no cells)	188.4	213.4	-25	21.12	5	5	1.674	4
E2 Lm (no cells) vs. P4+ E2 Lm (no cells)	188.4	194.6	-6.2	9.205	5	5	0.9525	4
P4+ E2 ctrl (no cells) vs. P4+ E2 Lm (no cells)	213.4	194.6	18.8	14.24	5	5	1.867	4
4
None ctrl vs. None Lm	353.6	370.4	-16.8	9.927	5	5	2.393	4
None ctrl vs. P4 ctrl	353.6	322	31.6	26.47	5	5	1.688	4
None ctrl vs. P4 Lm	353.6	334.8	18.8	20.73	5	5	1.282	4
None ctrl vs. E2 ctrl	353.6	344.4	9.2	12.64	5	5	1.029	4
None ctrl vs. E2 Lm	353.6	341.2	12.4	22.79	5	5	0.7696	4
None ctrl vs. P4+ E2 ctrl	353.6	324.4	29.2	26.82	5	5	1.539	4
None ctrl vs. P4+ E2 Lm	353.6	355.2	-1.6	18.6	5	5	0.1217	4
None ctrl vs. None ctrl (no cells)	353.6	198.4	155.2	83.8	5	5	2.619	4
None ctrl vs. None Lm (no cells)	353.6	170.2	183.4	84.37	5	5	3.074	4
None ctrl vs. P4 ctrl (no cells)	353.6	219	134.6	83.58	5	5	2.277	4
None ctrl vs. P4 Lm (no cells)	353.6	213	140.6	96.09	5	5	2.069	4
None ctrl vs. E2 ctrl (no cells)	353.6	212.4	141.2	78.34	5	5	2.549	4
None ctrl vs. E2 Lm (no cells)	353.6	200.4	153.2	83.8	5	5	2.585	4
None ctrl vs. P4+ E2 ctrl (no cells)	353.6	198.4	155.2	80.05	5	5	2.742	4
None ctrl vs. P4+ E2 Lm (no cells)	353.6	188.8	164.8	84.46	5	5	2.759	4
None Lm vs. P4 ctrl	370.4	322	48.4	22.62	5	5	3.027	4
None Lm vs. P4 Lm	370.4	334.8	35.6	16.73	5	5	3.01	4
None Lm vs. E2 ctrl	370.4	344.4	26	15.93	5	5	2.308	4
None Lm vs. E2 Lm	370.4	341.2	29.2	19.59	5	5	2.107	4
None Lm vs. P4+ E2 ctrl	370.4	324.4	46	21.98	5	5	2.959	4
None Lm vs. P4+ E2 Lm	370.4	355.2	15.2	17.86	5	5	1.203	4
None Lm vs. None ctrl (no cells)	370.4	198.4	172	80.53	5	5	3.021	4
None Lm vs. None Lm (no cells)	370.4	170.2	200.2	82.64	5	5	3.426	4
None Lm vs. P4 ctrl (no cells)	370.4	219	151.4	78.22	5	5	2.737	4
None Lm vs. P4 Lm (no cells)	370.4	213	157.4	92.16	5	5	2.415	4
None Lm vs. E2 ctrl (no cells)	370.4	212.4	158	74.27	5	5	3.008	4
None Lm vs. E2 Lm (no cells)	370.4	200.4	170	80.98	5	5	2.969	4
None Lm vs. P4+ E2 ctrl (no cells)	370.4	198.4	172	76.21	5	5	3.192	4
None Lm vs. P4+ E2 Lm (no cells)	370.4	188.8	181.6	81.14	5	5	3.165	4
P4 ctrl vs. P4 Lm	322	334.8	-12.8	13.39	5	5	1.352	4
P4 ctrl vs. E2 ctrl	322	344.4	-22.4	21.63	5	5	1.464	4
P4 ctrl vs. E2 Lm	322	341.2	-19.2	8.279	5	5	3.28	4
P4 ctrl vs. P4+ E2 ctrl	322	324.4	-2.4	3.172	5	5	1.07	4
P4 ctrl vs. P4+ E2 Lm	322	355.2	-33.2	31.41	5	5	1.495	4
P4 ctrl vs. None ctrl (no cells)	322	198.4	123.6	64.35	5	5	2.716	4
P4 ctrl vs. None Lm (no cells)	322	170.2	151.8	71.51	5	5	3.002	4
P4 ctrl vs. P4 ctrl (no cells)	322	219	103	70.57	5	5	2.064	4
P4 ctrl vs. P4 Lm (no cells)	322	213	109	80.39	5	5	1.917	4
P4 ctrl vs. E2 ctrl (no cells)	322	212.4	109.6	62.95	5	5	2.462	4
P4 ctrl vs. E2 Lm (no cells)	322	200.4	121.6	70.23	5	5	2.449	4
P4 ctrl vs. P4+ E2 ctrl (no cells)	322	198.4	123.6	65.39	5	5	2.673	4
P4 ctrl vs. P4+ E2 Lm (no cells)	322	188.8	133.2	69.46	5	5	2.712	4
P4 Lm vs. E2 ctrl	334.8	344.4	-9.6	13.81	5	5	0.9832	4
P4 Lm vs. E2 Lm	334.8	341.2	-6.4	16.18	5	5	0.5595	4
P4 Lm vs. P4+ E2 ctrl	334.8	324.4	10.4	12.19	5	5	1.206	4
P4 Lm vs. P4+ E2 Lm	334.8	355.2	-20.4	19.15	5	5	1.507	4
P4 Lm vs. None ctrl (no cells)	334.8	198.4	136.4	63.98	5	5	3.015	4
P4 Lm vs. None Lm (no cells)	334.8	170.2	164.6	67.75	5	5	3.436	4
P4 Lm vs. P4 ctrl (no cells)	334.8	219	115.8	65.03	5	5	2.518	4
P4 Lm vs. P4 Lm (no cells)	334.8	213	121.8	78.04	5	5	2.207	4
P4 Lm vs. E2 ctrl (no cells)	334.8	212.4	122.4	58.97	5	5	2.935	4
P4 Lm vs. E2 Lm (no cells)	334.8	200.4	134.4	65.97	5	5	2.881	4
P4 Lm vs. P4+ E2 ctrl (no cells)	334.8	198.4	136.4	61.15	5	5	3.154	4
P4 Lm vs. P4+ E2 Lm (no cells)	334.8	188.8	146	65.89	5	5	3.133	4
E2 ctrl vs. E2 Lm	344.4	341.2	3.2	21.73	5	5	0.2083	4
E2 ctrl vs. P4+ E2 ctrl	344.4	324.4	20	21.91	5	5	1.291	4
E2 ctrl vs. P4+ E2 Lm	344.4	355.2	-10.8	17.89	5	5	0.8539	4
E2 ctrl vs. None ctrl (no cells)	344.4	198.4	146	72.95	5	5	2.83	4
E2 ctrl vs. None Lm (no cells)	344.4	170.2	174.2	75.2	5	5	3.276	4
E2 ctrl vs. P4 ctrl (no cells)	344.4	219	125.4	75.45	5	5	2.351	4
E2 ctrl vs. P4 Lm (no cells)	344.4	213	131.4	88.35	5	5	2.103	4
E2 ctrl vs. E2 ctrl (no cells)	344.4	212.4	132	68.68	5	5	2.718	4
E2 ctrl vs. E2 Lm (no cells)	344.4	200.4	144	74.53	5	5	2.732	4
E2 ctrl vs. P4+ E2 ctrl (no cells)	344.4	198.4	146	70.75	5	5	2.919	4
E2 ctrl vs. P4+ E2 Lm (no cells)	344.4	188.8	155.6	75.14	5	5	2.929	4
E2 Lm vs. P4+ E2 ctrl	341.2	324.4	16.8	10.13	5	5	2.345	4
E2 Lm vs. P4+ E2 Lm	341.2	355.2	-14	30.41	5	5	0.6511	4
E2 Lm vs. None ctrl (no cells)	341.2	198.4	142.8	71.09	5	5	2.841	4
E2 Lm vs. None Lm (no cells)	341.2	170.2	171	75.59	5	5	3.199	4
E2 Lm vs. P4 ctrl (no cells)	341.2	219	122.2	75.97	5	5	2.275	4
E2 Lm vs. P4 Lm (no cells)	341.2	213	128.2	84.31	5	5	2.15	4
E2 Lm vs. E2 ctrl (no cells)	341.2	212.4	128.8	68.85	5	5	2.646	4
E2 Lm vs. E2 Lm (no cells)	341.2	200.4	140.8	74.97	5	5	2.656	4
E2 Lm vs. P4+ E2 ctrl (no cells)	341.2	198.4	142.8	70.78	5	5	2.853	4
E2 Lm vs. P4+ E2 Lm (no cells)	341.2	188.8	152.4	74.53	5	5	2.892	4
P4+ E2 ctrl vs. P4+ E2 Lm	324.4	355.2	-30.8	30.55	5	5	1.426	4
P4+ E2 ctrl vs. None ctrl (no cells)	324.4	198.4	126	63.57	5	5	2.803	4
P4+ E2 ctrl vs. None Lm (no cells)	324.4	170.2	154.2	71.15	5	5	3.065	4
P4+ E2 ctrl vs. P4 ctrl (no cells)	324.4	219	105.4	68.59	5	5	2.173	4
P4+ E2 ctrl vs. P4 Lm (no cells)	324.4	213	111.4	79.56	5	5	1.98	4
P4+ E2 ctrl vs. E2 ctrl (no cells)	324.4	212.4	112	61.56	5	5	2.573	4
P4+ E2 ctrl vs. E2 Lm (no cells)	324.4	200.4	124	69.39	5	5	2.527	4
P4+ E2 ctrl vs. P4+ E2 ctrl (no cells)	324.4	198.4	126	64.13	5	5	2.779	4
P4+ E2 ctrl vs. P4+ E2 Lm (no cells)	324.4	188.8	135.6	68.51	5	5	2.799	4
P4+ E2 Lm vs. None ctrl (no cells)	355.2	198.4	156.8	75.29	5	5	2.945	4
P4+ E2 Lm vs. None Lm (no cells)	355.2	170.2	185	72.21	5	5	3.623	4
P4+ E2 Lm vs. P4 ctrl (no cells)	355.2	219	136.2	69.16	5	5	2.785	4
P4+ E2 Lm vs. P4 Lm (no cells)	355.2	213	142.2	83.62	5	5	2.405	4
P4+ E2 Lm vs. E2 ctrl (no cells)	355.2	212.4	142.8	65.91	5	5	3.064	4
P4+ E2 Lm vs. E2 Lm (no cells)	355.2	200.4	154.8	70.77	5	5	3.093	4
P4+ E2 Lm vs. P4+ E2 ctrl (no cells)	355.2	198.4	156.8	67.07	5	5	3.306	4
P4+ E2 Lm vs. P4+ E2 Lm (no cells)	355.2	188.8	166.4	71.9	5	5	3.273	4
None ctrl (no cells) vs. None Lm (no cells)	198.4	170.2	28.2	33.77	5	5	1.181	4
None ctrl (no cells) vs. P4 ctrl (no cells)	198.4	219	-20.6	37.74	5	5	0.7719	4
None ctrl (no cells) vs. P4 Lm (no cells)	198.4	213	-14.6	39.84	5	5	0.5182	4
None ctrl (no cells) vs. E2 ctrl (no cells)	198.4	212.4	-14	21.48	5	5	0.9218	4
None ctrl (no cells) vs. E2 Lm (no cells)	198.4	200.4	-2	28.97	5	5	0.09764	4
None ctrl (no cells) vs. P4+ E2 ctrl (no cells)	198.4	198.4	0	24.81	5	5	0	4
None ctrl (no cells) vs. P4+ E2 Lm (no cells)	198.4	188.8	9.6	25.14	5	5	0.5401	4
None Lm (no cells) vs. P4 ctrl (no cells)	170.2	219	-48.8	39.3	5	5	1.756	4
None Lm (no cells) vs. P4 Lm (no cells)	170.2	213	-42.8	24.6	5	5	2.461	4
None Lm (no cells) vs. E2 ctrl (no cells)	170.2	212.4	-42.2	27.07	5	5	2.205	4
None Lm (no cells) vs. E2 Lm (no cells)	170.2	200.4	-30.2	11.47	5	5	3.724	4
None Lm (no cells) vs. P4+ E2 ctrl (no cells)	170.2	198.4	-28.2	22.3	5	5	1.788	4
None Lm (no cells) vs. P4+ E2 Lm (no cells)	170.2	188.8	-18.6	15.64	5	5	1.682	4
P4 ctrl (no cells) vs. P4 Lm (no cells)	219	213	6	35.31	5	5	0.2403	4
P4 ctrl (no cells) vs. E2 ctrl (no cells)	219	212.4	6.6	18.1	5	5	0.5158	4
P4 ctrl (no cells) vs. E2 Lm (no cells)	219	200.4	18.6	28.12	5	5	0.9354	4
P4 ctrl (no cells) vs. P4+ E2 ctrl (no cells)	219	198.4	20.6	18.62	5	5	1.564	4
P4 ctrl (no cells) vs. P4+ E2 Lm (no cells)	219	188.8	30.2	25.63	5	5	1.666	4
P4 Lm (no cells) vs. E2 ctrl (no cells)	213	212.4	0.6	30.92	5	5	0.02744	4
P4 Lm (no cells) vs. E2 Lm (no cells)	213	200.4	12.6	21.58	5	5	0.8257	4
P4 Lm (no cells) vs. P4+ E2 ctrl (no cells)	213	198.4	14.6	25.82	5	5	0.7996	4
P4 Lm (no cells) vs. P4+ E2 Lm (no cells)	213	188.8	24.2	20.19	5	5	1.695	4
E2 ctrl (no cells) vs. E2 Lm (no cells)	212.4	200.4	12	16.99	5	5	0.9988	4
E2 ctrl (no cells) vs. P4+ E2 ctrl (no cells)	212.4	198.4	14	6.229	5	5	3.179	4
E2 ctrl (no cells) vs. P4+ E2 Lm (no cells)	212.4	188.8	23.6	13.54	5	5	2.464	4
E2 Lm (no cells) vs. P4+ E2 ctrl (no cells)	200.4	198.4	2	11.56	5	5	0.2446	4
E2 Lm (no cells) vs. P4+ E2 Lm (no cells)	200.4	188.8	11.6	5.68	5	5	2.888	4
P4+ E2 ctrl (no cells) vs. P4+ E2 Lm (no cells)	198.4	188.8	9.6	8.489	5	5	1.599	4
5
None ctrl vs. None Lm	342.8	327.2	15.6	24.05	5	5	0.9173	4
None ctrl vs. P4 ctrl	342.8	319.2	23.6	14.49	5	5	2.303	4
None ctrl vs. P4 Lm	342.8	313	29.8	18.82	5	5	2.239	4
None ctrl vs. E2 ctrl	342.8	296.6	46.2	12.25	5	5	5.334	4
None ctrl vs. E2 Lm	342.8	351.2	-8.4	16.75	5	5	0.7093	4
None ctrl vs. P4+ E2 ctrl	342.8	310.6	32.2	9.703	5	5	4.693	4
None ctrl vs. P4+ E2 Lm	342.8	321.8	21	20.69	5	5	1.436	4
None ctrl vs. None ctrl (no cells)	342.8	189.8	153	72.45	5	5	2.986	4
None ctrl vs. None Lm (no cells)	342.8	190.6	152.2	83.67	5	5	2.573	4
None ctrl vs. P4 ctrl (no cells)	342.8	198.2	144.6	79.78	5	5	2.563	4
None ctrl vs. P4 Lm (no cells)	342.8	188.6	154.2	86.91	5	5	2.509	4
None ctrl vs. E2 ctrl (no cells)	342.8	209.6	133.2	72.11	5	5	2.612	4
None ctrl vs. E2 Lm (no cells)	342.8	192.8	150	77.9	5	5	2.723	4
None ctrl vs. P4+ E2 ctrl (no cells)	342.8	193.2	149.6	76.8	5	5	2.755	4
None ctrl vs. P4+ E2 Lm (no cells)	342.8	179.8	163	74.66	5	5	3.088	4
None Lm vs. P4 ctrl	327.2	319.2	8	30.67	5	5	0.3689	4
None Lm vs. P4 Lm	327.2	313	14.2	16.73	5	5	1.2	4
None Lm vs. E2 ctrl	327.2	296.6	30.6	21.13	5	5	2.048	4
None Lm vs. E2 Lm	327.2	351.2	-24	38.12	5	5	0.8904	4
None Lm vs. P4+ E2 ctrl	327.2	310.6	16.6	27.86	5	5	0.8425	4
None Lm vs. P4+ E2 Lm	327.2	321.8	5.4	29.25	5	5	0.2611	4
None Lm vs. None ctrl (no cells)	327.2	189.8	137.4	61.58	5	5	3.155	4
None Lm vs. None Lm (no cells)	327.2	190.6	136.6	73.31	5	5	2.635	4
None Lm vs. P4 ctrl (no cells)	327.2	198.2	129	68.59	5	5	2.66	4
None Lm vs. P4 Lm (no cells)	327.2	188.6	138.6	80.02	5	5	2.45	4
None Lm vs. E2 ctrl (no cells)	327.2	209.6	117.6	59.49	5	5	2.796	4
None Lm vs. E2 Lm (no cells)	327.2	192.8	134.4	66.34	5	5	2.865	4
None Lm vs. P4+ E2 ctrl (no cells)	327.2	193.2	134	65.42	5	5	2.897	4
None Lm vs. P4+ E2 Lm (no cells)	327.2	179.8	147.4	66.54	5	5	3.133	4
P4 ctrl vs. P4 Lm	319.2	313	6.2	18.85	5	5	0.4651	4
P4 ctrl vs. E2 ctrl	319.2	296.6	22.6	14.39	5	5	2.222	4
P4 ctrl vs. E2 Lm	319.2	351.2	-32	14.17	5	5	3.193	4
P4 ctrl vs. P4+ E2 ctrl	319.2	310.6	8.6	8.681	5	5	1.401	4
P4 ctrl vs. P4+ E2 Lm	319.2	321.8	-2.6	26.36	5	5	0.1395	4
P4 ctrl vs. None ctrl (no cells)	319.2	189.8	129.4	64.03	5	5	2.858	4
P4 ctrl vs. None Lm (no cells)	319.2	190.6	128.6	74.97	5	5	2.426	4
P4 ctrl vs. P4 ctrl (no cells)	319.2	198.2	121	71.62	5	5	2.389	4
P4 ctrl vs. P4 Lm (no cells)	319.2	188.6	130.6	76.22	5	5	2.423	4
P4 ctrl vs. E2 ctrl (no cells)	319.2	209.6	109.6	65.1	5	5	2.381	4
P4 ctrl vs. E2 Lm (no cells)	319.2	192.8	126.4	70.08	5	5	2.551	4
P4 ctrl vs. P4+ E2 ctrl (no cells)	319.2	193.2	126	68.77	5	5	2.591	4
P4 ctrl vs. P4+ E2 Lm (no cells)	319.2	179.8	139.4	64.94	5	5	3.036	4
P4 Lm vs. E2 ctrl	313	296.6	16.4	8.617	5	5	2.691	4
P4 Lm vs. E2 Lm	313	351.2	-38.2	27.83	5	5	1.942	4
P4 Lm vs. P4+ E2 ctrl	313	310.6	2.4	17.08	5	5	0.1987	4
P4 Lm vs. P4+ E2 Lm	313	321.8	-8.8	22.3	5	5	0.5581	4
P4 Lm vs. None ctrl (no cells)	313	189.8	123.2	56.4	5	5	3.089	4
P4 Lm vs. None Lm (no cells)	313	190.6	122.4	66.24	5	5	2.613	4
P4 Lm vs. P4 ctrl (no cells)	313	198.2	114.8	64.06	5	5	2.535	4
P4 Lm vs. P4 Lm (no cells)	313	188.6	124.4	71.25	5	5	2.469	4
P4 Lm vs. E2 ctrl (no cells)	313	209.6	103.4	56.01	5	5	2.611	4
P4 Lm vs. E2 Lm (no cells)	313	192.8	120.2	60.03	5	5	2.832	4
P4 Lm vs. P4+ E2 ctrl (no cells)	313	193.2	119.8	61.52	5	5	2.754	4
P4 Lm vs. P4+ E2 Lm (no cells)	313	179.8	133.2	58.11	5	5	3.242	4
E2 ctrl vs. E2 Lm	296.6	351.2	-54.6	20.42	5	5	3.782	4
E2 ctrl vs. P4+ E2 ctrl	296.6	310.6	-14	10.74	5	5	1.843	4
E2 ctrl vs. P4+ E2 Lm	296.6	321.8	-25.2	17.02	5	5	2.094	4
E2 ctrl vs. None ctrl (no cells)	296.6	189.8	106.8	63.81	5	5	2.367	4
E2 ctrl vs. None Lm (no cells)	296.6	190.6	106	73.15	5	5	2.049	4
E2 ctrl vs. P4 ctrl (no cells)	296.6	198.2	98.4	71.45	5	5	1.948	4
E2 ctrl vs. P4 Lm (no cells)	296.6	188.6	108	77.24	5	5	1.977	4
E2 ctrl vs. E2 ctrl (no cells)	296.6	209.6	87	63.74	5	5	1.93	4
E2 ctrl vs. E2 Lm (no cells)	296.6	192.8	103.8	67.34	5	5	2.18	4
E2 ctrl vs. P4+ E2 ctrl (no cells)	296.6	193.2	103.4	68.97	5	5	2.12	4
E2 ctrl vs. P4+ E2 Lm (no cells)	296.6	179.8	116.8	64.65	5	5	2.555	4
E2 Lm vs. P4+ E2 ctrl	351.2	310.6	40.6	16.1	5	5	3.565	4
E2 Lm vs. P4+ E2 Lm	351.2	321.8	29.4	22.34	5	5	1.861	4
E2 Lm vs. None ctrl (no cells)	351.2	189.8	161.4	76.61	5	5	2.979	4
E2 Lm vs. None Lm (no cells)	351.2	190.6	160.6	85.07	5	5	2.67	4
E2 Lm vs. P4 ctrl (no cells)	351.2	198.2	153	84.7	5	5	2.554	4
E2 Lm vs. P4 Lm (no cells)	351.2	188.6	162.6	85.79	5	5	2.68	4
E2 Lm vs. E2 ctrl (no cells)	351.2	209.6	141.6	78.25	5	5	2.559	4
E2 Lm vs. E2 Lm (no cells)	351.2	192.8	158.4	80.79	5	5	2.773	4
E2 Lm vs. P4+ E2 ctrl (no cells)	351.2	193.2	158	81.98	5	5	2.726	4
E2 Lm vs. P4+ E2 Lm (no cells)	351.2	179.8	171.4	75.65	5	5	3.204	4
P4+ E2 ctrl vs. P4+ E2 Lm	310.6	321.8	-11.2	23.99	5	5	0.6602	4
P4+ E2 ctrl vs. None ctrl (no cells)	310.6	189.8	120.8	67.24	5	5	2.541	4
P4+ E2 ctrl vs. None Lm (no cells)	310.6	190.6	120	78.52	5	5	2.161	4
P4+ E2 ctrl vs. P4 ctrl (no cells)	310.6	198.2	112.4	74.3	5	5	2.14	4
P4+ E2 ctrl vs. P4 Lm (no cells)	310.6	188.6	122	81.14	5	5	2.126	4
P4+ E2 ctrl vs. E2 ctrl (no cells)	310.6	209.6	101	67.2	5	5	2.125	4
P4+ E2 ctrl vs. E2 Lm (no cells)	310.6	192.8	117.8	72.9	5	5	2.285	4
P4+ E2 ctrl vs. P4+ E2 ctrl (no cells)	310.6	193.2	117.4	71.66	5	5	2.317	4
P4+ E2 ctrl vs. P4+ E2 Lm (no cells)	310.6	179.8	130.8	68.79	5	5	2.689	4
P4+ E2 Lm vs. None ctrl (no cells)	321.8	189.8	132	75.78	5	5	2.463	4
P4+ E2 Lm vs. None Lm (no cells)	321.8	190.6	131.2	81.01	5	5	2.29	4
P4+ E2 Lm vs. P4 ctrl (no cells)	321.8	198.2	123.6	84.28	5	5	2.074	4
P4+ E2 Lm vs. P4 Lm (no cells)	321.8	188.6	133.2	85.29	5	5	2.209	4
P4+ E2 Lm vs. E2 ctrl (no cells)	321.8	209.6	112.2	76.51	5	5	2.074	4
P4+ E2 Lm vs. E2 Lm (no cells)	321.8	192.8	129	75.97	5	5	2.401	4
P4+ E2 Lm vs. P4+ E2 ctrl (no cells)	321.8	193.2	128.6	81.98	5	5	2.218	4
P4+ E2 Lm vs. P4+ E2 Lm (no cells)	321.8	179.8	142	74.12	5	5	2.709	4
None ctrl (no cells) vs. None Lm (no cells)	189.8	190.6	-0.8	24.78	5	5	0.04566	4
None ctrl (no cells) vs. P4 ctrl (no cells)	189.8	198.2	-8.4	10.55	5	5	1.126	4
None ctrl (no cells) vs. P4 Lm (no cells)	189.8	188.6	1.2	30.07	5	5	0.05645	4
None ctrl (no cells) vs. E2 ctrl (no cells)	189.8	209.6	-19.8	9.987	5	5	2.804	4
None ctrl (no cells) vs. E2 Lm (no cells)	189.8	192.8	-3	19.7	5	5	0.2154	4
None ctrl (no cells) vs. P4+ E2 ctrl (no cells)	189.8	193.2	-3.4	9.379	5	5	0.5127	4
None ctrl (no cells) vs. P4+ E2 Lm (no cells)	189.8	179.8	10	17.7	5	5	0.7991	4
None Lm (no cells) vs. P4 ctrl (no cells)	190.6	198.2	-7.6	30.13	5	5	0.3567	4
None Lm (no cells) vs. P4 Lm (no cells)	190.6	188.6	2	16.01	5	5	0.1767	4
None Lm (no cells) vs. E2 ctrl (no cells)	190.6	209.6	-19	31.72	5	5	0.8472	4
None Lm (no cells) vs. E2 Lm (no cells)	190.6	192.8	-2.2	9.287	5	5	0.335	4
None Lm (no cells) vs. P4+ E2 ctrl (no cells)	190.6	193.2	-2.6	32.21	5	5	0.1141	4
None Lm (no cells) vs. P4+ E2 Lm (no cells)	190.6	179.8	10.8	12.82	5	5	1.192	4
P4 ctrl (no cells) vs. P4 Lm (no cells)	198.2	188.6	9.6	35.42	5	5	0.3833	4
P4 ctrl (no cells) vs. E2 ctrl (no cells)	198.2	209.6	-11.4	9.852	5	5	1.636	4
P4 ctrl (no cells) vs. E2 Lm (no cells)	198.2	192.8	5.4	25.4	5	5	0.3007	4
P4 ctrl (no cells) vs. P4+ E2 ctrl (no cells)	198.2	193.2	5	5.577	5	5	1.268	4
P4 ctrl (no cells) vs. P4+ E2 Lm (no cells)	198.2	179.8	18.4	24.86	5	5	1.047	4
P4 Lm (no cells) vs. E2 ctrl (no cells)	188.6	209.6	-21	39.36	5	5	0.7546	4
P4 Lm (no cells) vs. E2 Lm (no cells)	188.6	192.8	-4.2	23.46	5	5	0.2531	4
P4 Lm (no cells) vs. P4+ E2 ctrl (no cells)	188.6	193.2	-4.6	36.83	5	5	0.1767	4
P4 Lm (no cells) vs. P4+ E2 Lm (no cells)	188.6	179.8	8.8	16.33	5	5	0.7623	4
E2 ctrl (no cells) vs. E2 Lm (no cells)	209.6	192.8	16.8	24.76	5	5	0.9594	4
E2 ctrl (no cells) vs. P4+ E2 ctrl (no cells)	209.6	193.2	16.4	8.675	5	5	2.673	4
E2 ctrl (no cells) vs. P4+ E2 Lm (no cells)	209.6	179.8	29.8	26.04	5	5	1.618	4
E2 Lm (no cells) vs. P4+ E2 ctrl (no cells)	192.8	193.2	-0.4	27.36	5	5	0.02067	4
E2 Lm (no cells) vs. P4+ E2 Lm (no cells)	192.8	179.8	13	12.59	5	5	1.46	4
P4+ E2 ctrl (no cells) vs. P4+ E2 Lm (no cells)	193.2	179.8	13.4	26.18	5	5	0.7238	4
6
None ctrl vs. None Lm	317.6	322.6	-5	6.372	5	5	1.11	4
None ctrl vs. P4 ctrl	317.6	358.8	-41.2	42.41	5	5	1.374	4
None ctrl vs. P4 Lm	317.6	303.8	13.8	12.7	5	5	1.537	4
None ctrl vs. E2 ctrl	317.6	302.8	14.8	18.82	5	5	1.112	4
None ctrl vs. E2 Lm	317.6	308.4	9.2	14.64	5	5	0.8885	4
None ctrl vs. P4+ E2 ctrl	317.6	318.8	-1.2	18.86	5	5	0.09	4
None ctrl vs. P4+ E2 Lm	317.6	314.2	3.4	30.49	5	5	0.1577	4
None ctrl vs. None ctrl (no cells)	317.6	192.4	125.2	68.77	5	5	2.575	4
None ctrl vs. None Lm (no cells)	317.6	181.4	136.2	81.92	5	5	2.351	4
None ctrl vs. P4 ctrl (no cells)	317.6	195	122.6	69.08	5	5	2.51	4
None ctrl vs. P4 Lm (no cells)	317.6	168	149.6	76.13	5	5	2.779	4
None ctrl vs. E2 ctrl (no cells)	317.6	202	115.6	71.31	5	5	2.292	4
None ctrl vs. E2 Lm (no cells)	317.6	179	138.6	76.35	5	5	2.567	4
None ctrl vs. P4+ E2 ctrl (no cells)	317.6	189.6	128	73.91	5	5	2.449	4
None ctrl vs. P4+ E2 Lm (no cells)	317.6	169.4	148.2	74.31	5	5	2.82	4
None Lm vs. P4 ctrl	322.6	358.8	-36.2	44.37	5	5	1.154	4
None Lm vs. P4 Lm	322.6	303.8	18.8	13.37	5	5	1.989	4
None Lm vs. E2 ctrl	322.6	302.8	19.8	16.72	5	5	1.675	4
None Lm vs. E2 Lm	322.6	308.4	14.2	14.39	5	5	1.395	4
None Lm vs. P4+ E2 ctrl	322.6	318.8	3.8	17.02	5	5	0.3158	4
None Lm vs. P4+ E2 Lm	322.6	314.2	8.4	32.6	5	5	0.3644	4
None Lm vs. None ctrl (no cells)	322.6	192.4	130.2	63.49	5	5	2.9	4
None Lm vs. None Lm (no cells)	322.6	181.4	141.2	78.03	5	5	2.559	4
None Lm vs. P4 ctrl (no cells)	322.6	195	127.6	63.42	5	5	2.845	4
None Lm vs. P4 Lm (no cells)	322.6	168	154.6	72.22	5	5	3.027	4
None Lm vs. E2 ctrl (no cells)	322.6	202	120.6	66.09	5	5	2.581	4
None Lm vs. E2 Lm (no cells)	322.6	179	143.6	72.34	5	5	2.807	4
None Lm vs. P4+ E2 ctrl (no cells)	322.6	189.6	133	68.4	5	5	2.75	4
None Lm vs. P4+ E2 Lm (no cells)	322.6	169.4	153.2	70.24	5	5	3.084	4
P4 ctrl vs. P4 Lm	358.8	303.8	55	52.16	5	5	1.491	4
P4 ctrl vs. E2 ctrl	358.8	302.8	56	53.94	5	5	1.468	4
P4 ctrl vs. E2 Lm	358.8	308.4	50.4	52.82	5	5	1.349	4
P4 ctrl vs. P4+ E2 ctrl	358.8	318.8	40	57.71	5	5	0.9802	4
P4 ctrl vs. P4+ E2 Lm	358.8	314.2	44.6	66.93	5	5	0.9424	4
P4 ctrl vs. None ctrl (no cells)	358.8	192.4	166.4	102.3	5	5	2.301	4
P4 ctrl vs. None Lm (no cells)	358.8	181.4	177.4	119.3	5	5	2.102	4
P4 ctrl vs. P4 ctrl (no cells)	358.8	195	163.8	101.2	5	5	2.289	4
P4 ctrl vs. P4 Lm (no cells)	358.8	168	190.8	113.1	5	5	2.386	4
P4 ctrl vs. E2 ctrl (no cells)	358.8	202	156.8	105.7	5	5	2.098	4
P4 ctrl vs. E2 Lm (no cells)	358.8	179	179.8	114.4	5	5	2.223	4
P4 ctrl vs. P4+ E2 ctrl (no cells)	358.8	189.6	169.2	106.7	5	5	2.242	4
P4 ctrl vs. P4+ E2 Lm (no cells)	358.8	169.4	189.4	111.4	5	5	2.404	4
P4 Lm vs. E2 ctrl	303.8	302.8	1	9.654	5	5	0.1465	4
P4 Lm vs. E2 Lm	303.8	308.4	-4.6	7.019	5	5	0.9269	4
P4 Lm vs. P4+ E2 ctrl	303.8	318.8	-15	8.276	5	5	2.563	4
P4 Lm vs. P4+ E2 Lm	303.8	314.2	-10.4	19.56	5	5	0.7518	4
P4 Lm vs. None ctrl (no cells)	303.8	192.4	111.4	65.33	5	5	2.411	4
P4 Lm vs. None Lm (no cells)	303.8	181.4	122.4	74.9	5	5	2.311	4
P4 Lm vs. P4 ctrl (no cells)	303.8	195	108.8	65.75	5	5	2.34	4
P4 Lm vs. P4 Lm (no cells)	303.8	168	135.8	69.82	5	5	2.751	4
P4 Lm vs. E2 ctrl (no cells)	303.8	202	101.8	67.39	5	5	2.136	4
P4 Lm vs. E2 Lm (no cells)	303.8	179	124.8	69.28	5	5	2.548	4
P4 Lm vs. P4+ E2 ctrl (no cells)	303.8	189.6	114.2	70.4	5	5	2.294	4
P4 Lm vs. P4+ E2 Lm (no cells)	303.8	169.4	134.4	68.03	5	5	2.794	4
E2 ctrl vs. E2 Lm	302.8	308.4	-5.6	11.68	5	5	0.678	4
E2 ctrl vs. P4+ E2 ctrl	302.8	318.8	-16	7.937	5	5	2.851	4
E2 ctrl vs. P4+ E2 Lm	302.8	314.2	-11.4	23.68	5	5	0.6808	4
E2 ctrl vs. None ctrl (no cells)	302.8	192.4	110.4	62.48	5	5	2.499	4
E2 ctrl vs. None Lm (no cells)	302.8	181.4	121.4	72.87	5	5	2.356	4
E2 ctrl vs. P4 ctrl (no cells)	302.8	195	107.8	61.83	5	5	2.466	4
E2 ctrl vs. P4 Lm (no cells)	302.8	168	134.8	68.17	5	5	2.797	4
E2 ctrl vs. E2 ctrl (no cells)	302.8	202	100.8	64.42	5	5	2.213	4
E2 ctrl vs. E2 Lm (no cells)	302.8	179	123.8	67.09	5	5	2.609	4
E2 ctrl vs. P4+ E2 ctrl (no cells)	302.8	189.6	113.2	66.77	5	5	2.398	4
E2 ctrl vs. P4+ E2 Lm (no cells)	302.8	169.4	133.4	66.17	5	5	2.851	4
E2 Lm vs. P4+ E2 ctrl	308.4	318.8	-10.4	7.386	5	5	1.991	4
E2 Lm vs. P4+ E2 Lm	308.4	314.2	-5.8	20.8	5	5	0.3943	4
E2 Lm vs. None ctrl (no cells)	308.4	192.4	116	62.86	5	5	2.61	4
E2 Lm vs. None Lm (no cells)	308.4	181.4	127	71.55	5	5	2.51	4
E2 Lm vs. P4 ctrl (no cells)	308.4	195	113.4	64.03	5	5	2.505	4
E2 Lm vs. P4 Lm (no cells)	308.4	168	140.4	66.18	5	5	3	4
E2 Lm vs. E2 ctrl (no cells)	308.4	202	106.4	65.43	5	5	2.3	4
E2 Lm vs. E2 Lm (no cells)	308.4	179	129.4	66.42	5	5	2.755	4
E2 Lm vs. P4+ E2 ctrl (no cells)	308.4	189.6	118.8	68.83	5	5	2.441	4
E2 Lm vs. P4+ E2 Lm (no cells)	308.4	169.4	139	64.67	5	5	3.04	4
P4+ E2 ctrl vs. P4+ E2 Lm	318.8	314.2	4.6	20.28	5	5	0.3207	4
P4+ E2 ctrl vs. None ctrl (no cells)	318.8	192.4	126.4	58.71	5	5	3.045	4
P4+ E2 ctrl vs. None Lm (no cells)	318.8	181.4	137.4	67.47	5	5	2.88	4
P4+ E2 ctrl vs. P4 ctrl (no cells)	318.8	195	123.8	59.28	5	5	2.954	4
P4+ E2 ctrl vs. P4 Lm (no cells)	318.8	168	150.8	62.54	5	5	3.41	4
P4+ E2 ctrl vs. E2 ctrl (no cells)	318.8	202	116.8	60.81	5	5	2.716	4
P4+ E2 ctrl vs. E2 Lm (no cells)	318.8	179	139.8	61.92	5	5	3.193	4
P4+ E2 ctrl vs. P4+ E2 ctrl (no cells)	318.8	189.6	129.2	63.98	5	5	2.856	4
P4+ E2 ctrl vs. P4+ E2 Lm (no cells)	318.8	169.4	149.4	60.74	5	5	3.478	4
P4+ E2 Lm vs. None ctrl (no cells)	314.2	192.4	121.8	72.42	5	5	2.378	4
P4+ E2 Lm vs. None Lm (no cells)	314.2	181.4	132.8	73.87	5	5	2.542	4
P4+ E2 Lm vs. P4 ctrl (no cells)	314.2	195	119.2	74.12	5	5	2.274	4
P4+ E2 Lm vs. P4 Lm (no cells)	314.2	168	146.2	69.92	5	5	2.957	4
P4+ E2 Lm vs. E2 ctrl (no cells)	314.2	202	112.2	73.84	5	5	2.149	4
P4+ E2 Lm vs. E2 Lm (no cells)	314.2	179	135.2	68.9	5	5	2.775	4
P4+ E2 Lm vs. P4+ E2 ctrl (no cells)	314.2	189.6	124.6	78	5	5	2.259	4
P4+ E2 Lm vs. P4+ E2 Lm (no cells)	314.2	169.4	144.8	68.72	5	5	2.98	4
None ctrl (no cells) vs. None Lm (no cells)	192.4	181.4	11	31.86	5	5	0.4882	4
None ctrl (no cells) vs. P4 ctrl (no cells)	192.4	195	-2.6	10.51	5	5	0.35	4
None ctrl (no cells) vs. P4 Lm (no cells)	192.4	168	24.4	27.79	5	5	1.242	4
None ctrl (no cells) vs. E2 ctrl (no cells)	192.4	202	-9.6	6.129	5	5	2.215	4
None ctrl (no cells) vs. E2 Lm (no cells)	192.4	179	13.4	26.99	5	5	0.7022	4
None ctrl (no cells) vs. P4+ E2 ctrl (no cells)	192.4	189.6	2.8	11.48	5	5	0.345	4
None ctrl (no cells) vs. P4+ E2 Lm (no cells)	192.4	169.4	23	24.46	5	5	1.33	4
None Lm (no cells) vs. P4 ctrl (no cells)	181.4	195	-13.6	39.44	5	5	0.4877	4
None Lm (no cells) vs. P4 Lm (no cells)	181.4	168	13.4	7.626	5	5	2.485	4
None Lm (no cells) vs. E2 ctrl (no cells)	181.4	202	-20.6	31.8	5	5	0.916	4
None Lm (no cells) vs. E2 Lm (no cells)	181.4	179	2.4	8.06	5	5	0.4211	4
None Lm (no cells) vs. P4+ E2 ctrl (no cells)	181.4	189.6	-8.2	38.32	5	5	0.3027	4
None Lm (no cells) vs. P4+ E2 Lm (no cells)	181.4	169.4	12	9.022	5	5	1.881	4
P4 ctrl (no cells) vs. P4 Lm (no cells)	195	168	27	36.4	5	5	1.049	4
P4 ctrl (no cells) vs. E2 ctrl (no cells)	195	202	-7	9.659	5	5	1.025	4
P4 ctrl (no cells) vs. E2 Lm (no cells)	195	179	16	33.83	5	5	0.6689	4
P4 ctrl (no cells) vs. P4+ E2 ctrl (no cells)	195	189.6	5.4	6.137	5	5	1.244	4
P4 ctrl (no cells) vs. P4+ E2 Lm (no cells)	195	169.4	25.6	32.78	5	5	1.104	4
P4 Lm (no cells) vs. E2 ctrl (no cells)	168	202	-34	28.9	5	5	1.664	4
P4 Lm (no cells) vs. E2 Lm (no cells)	168	179	-11	9.23	5	5	1.685	4
P4 Lm (no cells) vs. P4+ E2 ctrl (no cells)	168	189.6	-21.6	36.04	5	5	0.8477	4
P4 Lm (no cells) vs. P4+ E2 Lm (no cells)	168	169.4	-1.4	4.045	5	5	0.4895	4
E2 ctrl (no cells) vs. E2 Lm (no cells)	202	179	23	26.27	5	5	1.238	4
E2 ctrl (no cells) vs. P4+ E2 ctrl (no cells)	202	189.6	12.4	7.84	5	5	2.237	4
E2 ctrl (no cells) vs. P4+ E2 Lm (no cells)	202	169.4	32.6	25.25	5	5	1.826	4
E2 Lm (no cells) vs. P4+ E2 ctrl (no cells)	179	189.6	-10.6	32.88	5	5	0.4559	4
E2 Lm (no cells) vs. P4+ E2 Lm (no cells)	179	169.4	9.6	6.99	5	5	1.942	4
P4+ E2 ctrl (no cells) vs. P4+ E2 Lm (no cells)	189.6	169.4	20.2	32.4	5	5	0.8817	4

## Sheet: Fig 5 (CFU Layer)
Tukey's multiple comparisons test	Mean Diff.	95.00% CI of diff.	Below threshold?	Summary	Adjusted P Value
Apical
P4 vs. E2	-194683	-327094 to -62273	Yes	**	0.0014	abc
P4 vs. Both	-215017	-347427 to -82606	Yes	***	0.0004	abc
P4 vs. None	-375850	-508260 to -243440	Yes	****	<0.0001	abc
E2 vs. Both	-20333	-152744 to 112077	No	ns	0.9772
E2 vs. None	-181167	-313577 to -48756	Yes	**	0.0034	ac
Both vs. None	-160833	-293244 to -28423	Yes	*	0.0112	abc
Intracellular
P4 vs. E2	-452000	-584410 to -319590	Yes	****	<0.0001	abcd
P4 vs. Both	-230833	-363244 to -98423	Yes	***	0.0001	abcd
P4 vs. None	-782833	-915244 to -650423	Yes	****	<0.0001	abcd
E2 vs. Both	221167	88756 to 353577	Yes	***	0.0002	abc
E2 vs. None	-330833	-463244 to -198423	Yes	****	<0.0001	abc
Both vs. None	-552000	-684410 to -419590	Yes	****	<0.0001	ab
Basal
P4 vs. E2	-337667	-470077 to -205256	Yes	****	<0.0001	cd
P4 vs. Both	-89667	-222077 to 42744	No	ns	0.2884
P4 vs. None	-99500	-231910 to 32910	No	ns	0.2048
E2 vs. Both	248000	115590 to 380410	Yes	****	<0.0001	abc
E2 vs. None	238167	105756 to 370577	Yes	****	<0.0001	abc
Both vs. None	-9833	-142244 to 122577	No	ns	0.9973
Test details	Mean 1	Mean 2	Mean Diff.	SE of diff.	N1	N2	q	DF
Apical
P4 vs. E2	24483	219167	-194683	50108	6	6	5.495	60
P4 vs. Both	24483	239500	-215017	50108	6	6	6.069	60
P4 vs. None	24483	400333	-375850	50108	6	6	10.61	60
E2 vs. Both	219167	239500	-20333	50108	6	6	0.5739	60
E2 vs. None	219167	400333	-181167	50108	6	6	5.113	60
Both vs. None	239500	400333	-160833	50108	6	6	4.539	60
Intracellular
P4 vs. E2	111167	563167	-452000	50108	6	6	12.76	60
P4 vs. Both	111167	342000	-230833	50108	6	6	6.515	60
P4 vs. None	111167	894000	-782833	50108	6	6	22.09	60
E2 vs. Both	563167	342000	221167	50108	6	6	6.242	60
E2 vs. None	563167	894000	-330833	50108	6	6	9.337	60
Both vs. None	342000	894000	-552000	50108	6	6	15.58	60
Basal
P4 vs. E2	85333	423000	-337667	50108	6	6	9.53	60
P4 vs. Both	85333	175000	-89667	50108	6	6	2.531	60
P4 vs. None	85333	184833	-99500	50108	6	6	2.808	60
E2 vs. Both	423000	175000	248000	50108	6	6	6.999	60
E2 vs. None	423000	184833	238167	50108	6	6	6.722	60
Both vs. None	175000	184833	-9833	50108	6	6	0.2775	60
